# Supplementary material for: Glacial Ice Age Shapes Microbiome Composition in a Receding Southern European Glacier
Source: Front Microbiol. 2021 Nov 11;12:714537. doi: 10.3389/fmicb.2021.714537 (PMC8636055; doi:10.3389/fmicb.2021.714537)
Supplement: Supplementary file 2 [file Table_4.XLSX]

## Sheet: Bacteria_sp_Aggregate_Counts
Table S4. Analysis of bacterial 16S rRNA
OTU level aggregate counts of 3 sampling replicates
Species	MP1	MP10	MP20	MP30	MP40	MP50	MP70	MP80	MP100
Segetibacter aerophilus	6676	9740	2151	6396	10865	8065	6598	5655	3226
Symploca atlantica	2771	5147	1738	5615	5227	4491	5738	6130	2566
Methylotenera mobilis	1394	1687	116	1396	4592	2769	4768	5589	1425
Frankia alni	955	1225	6368	301	3372	1862	1913	1147	5516
Rhodoferax ferrireducens	1899	2778	1461	1225	1096	1703	1385	1871	1569
Enterobacter sp.	1392	1886	828	774	3828	1635	1147	1094	1075
Polaromonas naphthalenivorans	1701	1531	708	869	1845	773	2428	2467	1097
Gemmatimonas aurantiaca	261	993	2203	9	1715	707	735	85	4054
Hymenobacter soli	208	489	237	2788	4140	1201	232	153	205
Variovorax paradoxus	596	1398	270	922	779	852	1744	1863	488
Salinibacterium amurskyense	368	349	712	419	1021	892	2002	1037	1225
Calothrix parietina	366	445	579	2352	412	181	1868	1181	204
Kribbella ginsengisoli	498	166	1	102	1589	95	924	24	4091
Kineosporia mikuniensis	757	533	522	606	688	791	1604	1180	767
Burkholderia brasilensis	735	479	539	310	236	543	2191	1496	637
Chondromyces pediculatus	402	491	817	1090	198	414	986	556	804
Arenimonas malthae	718	172	23	106	216	82	2055	910	1023
Dokdonella ginsengisoli	362	93	6	59	517	105	693	258	3063
Kaistobacter terrae	1156	382	319	294	263	462	814	830	517
Sphingomonas sanxanigenens	317	539	953	500	150	308	571	740	217
Pelomonas saccharophila	522	735	1013	430	167	750	265	151	155
Acidisoma tundrae	122	1019	1039	190	87	380	586	540	200
Novosphingobium stygium	911	59	0	270	207	373	757	1009	399
Streptococcus infantis	4	906	212	1634	56	633	3	1	0
Runella limosa	1572	360	2	129	326	122	438	242	191
Bdellovibrio exovorus	125	303	10	106	551	427	1056	492	236
Denitratisoma oestradiolicum	380	292	3	25	26	8	71	89	2365
Arthronema africanum	192	447	126	352	482	318	519	477	187
Pedobacter koreensis	443	296	0	222	164	567	606	529	217
Variovorax boronicumulans	198	393	125	246	351	289	492	543	171
Hymenobacter xinjiangensis	139	308	952	248	443	508	78	64	28
Methylotenera versatilis	177	243	19	108	669	299	480	503	178
Pedobacter panaciterrae	116	146	0	33	210	1133	593	274	102
Nocardioides islandensis	438	758	549	317	101	299	42	68	26
Acinetobacter johnsonii	33	850	852	308	59	295	21	1	30
Salinibacterium xinjiangense	193	96	207	130	330	258	536	363	334
Propionibacterium acnes	5	459	1692	19	11	174	0	0	0
Micrococcus yunnanensis	16	182	1763	124	77	94	0	6	36
Staphylococcus xylosus	9	1105	640	188	2	245	0	0	5
Cryobacterium psychrophilum	203	160	68	188	244	142	260	387	490
Streptococcus tigurinus	6	600	132	976	56	359	3	2	2
Saccharopolyspora cebuensis	569	358	10	34	219	250	121	64	479
Flavobacterium succinicans	20	10	0	0	309	683	175	512	333
Sphingobacterium shayense	117	2	356	49	281	106	795	222	94
Knoellia aerolata	414	40	221	55	213	135	431	336	157
Streptococcus pseudopneumoniae	0	522	95	897	41	368	2	1	0
Staphylococcus equorum	4	952	288	399	1	273	0	0	0
Pseudonocardia hydrocarbonoxydans	170	221	493	188	196	68	247	217	87
Clostridium bowmanii	117	1123	0	236	57	225	53	26	23
Pontibacter niistensis	140	221	60	377	520	254	137	73	62
Mannheimia caviae	26	41	176	71	32	57	29	7	1343
Paenibacillus contaminans	31	893	183	29	330	53	14	10	169
Sphingomonas wittichii	140	743	0	303	47	80	119	176	24
Exiguobacterium mexicanum	9	1379	0	0	0	220	0	0	0
Chitinophaga soli	178	132	142	87	124	129	395	189	226
Mycoplasma insons	57	9	82	36	181	81	768	240	85
Rothia dentocariosa	0	146	129	1096	0	157	0	1	0
Flavobacterium algicola	120	71	37	47	174	139	469	289	177
Cohnella soli	260	22	613	4	120	11	141	14	280
Candidatus Amoebophilus asiaticus	147	191	53	131	335	185	162	128	74
Cyanobacterium aponinum	97	204	72	222	174	159	200	205	72
Clostridium frigoris	406	449	15	104	71	232	60	46	21
Rhodococcus phenolicus	78	100	2	168	323	253	229	143	79
Hymenobacter daecheongensis	75	179	75	287	377	229	58	55	31
Acinetobacter baumannii	0	0	1178	0	0	48	0	0	0
Gluconobacter morbifer	158	450	0	106	0	131	64	56	244
Janthinobacterium agaricidamnosum	103	353	128	126	70	157	99	90	48
Terracoccus luteus	448	55	0	18	129	82	195	168	59
Streptococcus sanguinis	1	621	0	366	0	163	0	1	0
Oxalobacter vibrioformis	108	125	35	144	108	168	112	74	277
Chryseobacterium soli	3	857	134	42	0	104	0	0	9
Rhodanobacter lindaniclasticus	9	0	127	3	190	682	56	11	1
Polaromonas jejuensis	88	127	23	120	132	97	157	247	74
Carnobacterium inhibens	4	4	270	65	397	247	22	6	14
Haemophilus parainfluenzae	6	307	0	554	0	141	0	5	0
Flavisolibacter ginsengisoli	119	63	10	87	118	96	316	127	67
Flavobacterium aquatile	99	16	0	15	77	82	402	185	118
Rhodobacter ovatus	90	140	133	69	102	67	107	222	45
Pedobacter kwangyangensis	130	162	6	52	65	175	188	74	52
Solirubrobacter soli	110	293	2	157	43	178	21	26	61
Bifidobacterium bombi	63	3	11	16	134	98	368	76	121
Gluconobacter krungthepensis	15	453	1	8	128	89	81	26	87
Aquimonas voraii	154	309	172	69	0	164	0	3	3
Agrobacterium tumefaciens	0	840	0	0	0	31	0	0	0
Roseomonas mucosa	0	0	804	0	0	0	0	0	0
Flavobacterium terrigena	76	307	4	67	12	37	121	66	87
Acinetobacter lwoffii	28	416	42	43	0	219	1	8	0
Dokdonella fugitiva	111	67	8	24	81	17	108	56	275
Delftia lacustris	51	69	116	41	171	90	68	74	57
Deinococcus claudionis	59	98	0	117	103	36	152	136	31
Streptococcus oralis	1	189	51	329	13	142	1	1	0
Bacillus longiquaesitum	13	200	0	2	223	250	3	10	26
Methylobacterium goesingense	2	95	443	0	1	179	1	0	0
Pseudomonas brassicacearum	0	715	0	5	0	0	0	0	0
Geothrix fermentans	4	0	0	0	0	0	0	0	712
Corynebacterium tuberculostearicum	0	194	464	27	5	0	0	14	0
Staphylococcus succinus	0	230	0	107	12	337	0	0	0
Spirosoma rigui	149	74	155	27	26	76	88	63	5
Janibacter anophelis	68	12	0	9	35	36	236	160	82
Sphingomonas yabuuchiae	6	0	558	28	0	0	0	8	8
Leptothrix discophora	71	75	42	52	33	53	79	86	109
Staphylococcus aureus	1	17	427	63	4	74	0	1	3
Actinoallomurus luridus	39	52	111	23	114	46	64	43	89
Gemella haemolysans	3	312	0	175	6	79	0	0	0
Acidovorax wohlfahrtii	49	49	17	34	78	50	94	99	104
Brochothrix thermosphacta	0	535	1	1	3	1	1	0	0
Aeromicrobium marinum	75	0	0	21	40	42	114	93	146
Acinetobacter tjernbergiae	7	162	202	57	20	62	2	0	11
Sanguibacter suarezii	65	18	52	40	74	57	118	60	37
Curvibacter gracilis	57	75	38	50	48	55	38	62	96
Micrococcus luteus	9	50	374	32	11	19	0	0	7
Blastococcus aggregatus	16	40	388	55	1	0	0	0	0
Chryseobacterium taichungense	54	23	27	12	71	70	116	60	40
Janthinobacterium lividum	49	154	0	39	31	99	12	59	29
Stenotrophomonas retroflexus	0	439	5	0	0	0	0	11	0
Demequina aurantiaca	8	4	5	1	10	3	64	31	328
Hymenobacter roseosalivarius	11	66	21	89	166	57	18	14	11
Sphingomonas elodea	40	29	96	65	20	32	53	54	54
Acholeplasma palmae	55	184	0	46	9	0	75	42	15
Streptococcus vestibularis	0	180	0	192	0	46	0	0	0
Rhodanobacter thiooxydans	201	1	14	7	44	117	14	3	1
Leptotrichia wadei	0	0	0	398	0	0	0	0	0
Ammonifex thiophilus	73	5	5	4	94	11	57	14	131
Lactobacillus versmoldensis	3	0	0	0	0	386	0	3	0
Aminobacter aminovorans	26	0	260	0	11	0	21	0	70
Staphylococcus massiliensis	0	156	44	59	1	121	0	0	0
Leptothrix cholodnii	36	19	60	48	28	13	21	39	114
Mycobacterium pinnipedii	21	38	86	8	76	19	24	14	86
Flavobacterium fryxellicola	14	14	0	5	30	140	37	73	57
Aerococcus viridans	0	368	0	0	0	0	0	0	0
Edaphobacter modestus	43	2	85	14	31	131	21	11	23
Planomicrobium koreense	5	123	0	47	0	143	0	1	35
Roseomonas terpenica	4	8	318	0	3	14	1	0	5
Mycobacterium simulans	136	0	149	21	2	44	0	0	1
Geobacillus caldoxylosilyticus	0	352	0	0	0	0	0	0	0
Sphingomonas soli	46	68	2	53	31	22	49	61	19
Stenotrophomonas geniculata	0	0	337	0	1	0	0	1	0
Chelatococcus daeguensis	4	0	329	0	0	0	0	0	0
Luteimonas aquatica	42	14	0	8	151	52	26	5	32
Azohydromonas australica	284	11	1	7	1	1	0	2	16
Euzebya tangerina	47	24	17	11	45	20	41	13	105
Desulfovibrio oryzae	59	0	0	6	108	13	75	19	41
Xanthomonas sacchari	0	309	1	10	0	0	0	0	0
Vogesella perlucida	43	10	5	12	34	16	41	33	124
Brevibacillus ginsengisoli	20	270	1	0	3	0	15	8	0
Microbacterium lacus	5	12	50	8	99	19	61	32	31
Ochrobactrum pseudogrignonense	0	0	314	0	0	0	0	0	0
Variovorax ginsengisoli	15	1	1	31	49	96	90	23	0
Sphingomonas fennica	31	115	19	46	18	28	15	27	5
Arthrobacter psychrochitiniphilus	14	146	4	68	12	56	1	0	3
Megasphaera hominis	105	41	111	9	2	22	3	2	2
Clostridium alkalicellulosi	86	63	3	11	64	26	4	3	36
Acinetobacter gerneri	1	36	244	2	1	9	0	0	0
Clostridium carboxidivorans	8	31	95	27	100	15	7	8	1
Flammeovirga pacifica	24	26	18	35	80	46	30	19	10
Acidovorax valerianellae	28	13	0	21	93	19	40	45	27
Heliorestis baculata	42	0	0	3	27	20	20	2	165
Flavobacterium omnivorum	11	21	2	8	57	59	8	52	54
Erwinia tasmaniensis	0	0	270	0	0	0	0	0	0
Bacillus foraminis	10	235	0	0	2	0	0	0	22
Acidiphilium symbioticum	11	49	89	12	7	27	23	24	19
Methylobacillus glycogenes	15	12	7	13	77	27	40	47	23
Longilinea arvoryzae	36	0	0	23	102	0	2	2	93
Jiangella ginsengisoli	1	2	1	0	0	0	20	2	229
Fusobacterium nucleatum	0	69	0	104	0	81	0	0	0
Corynebacterium kroppenstedtii	4	53	193	0	0	0	0	0	0
Neisseria mucosa	0	91	51	57	8	37	3	2	1
Rothia mucilaginosa	6	13	0	94	0	136	0	0	0
Leptotrichia hofstadii	0	219	0	27	0	0	0	0	0
Desulfosporosinus meridiei	102	0	0	48	52	23	9	11	0
Alkaliphilus crotonatoxidans	75	17	67	7	13	10	28	18	9
Pedobacter insulae	7	0	0	5	38	33	87	40	34
Desulfomonile tiedjei	31	109	2	43	14	16	3	4	19
Corynebacterium matruchotii	0	101	111	15	0	11	0	0	0
Leptotrichia shahii	0	150	0	75	0	9	0	0	0
Lewinella marina	161	1	0	24	0	42	2	0	3
Rhodoferax antarcticus	57	13	14	13	4	73	25	27	6
Chthoniobacter flavus	44	41	0	0	0	0	63	9	70
Hydrogenophaga defluvii	24	26	25	11	23	24	31	30	32
Novosphingobium capsulatum	0	0	224	0	0	0	0	0	0
Bacillus axarquiensis	0	213	0	9	0	0	0	0	0
Ectothiorhodospira haloalkaliphila	25	62	59	5	39	0	16	5	9
Caloramator mitchellensis	23	24	4	45	88	20	7	4	4
Novosphingobium lentum	84	6	0	20	5	37	19	19	29
Sphingomonas hunanensis	55	22	6	16	8	60	21	22	6
Nitrobacter hamburgensis	2	4	0	0	67	4	32	2	103
Clostridium hiranonis	0	149	0	0	0	51	0	0	14
Bacillus malacitensis	0	208	0	2	0	0	0	0	0
Rubrivivax benzoatilyticus	12	5	0	10	7	9	24	25	116
Propionibacterium humerusii	0	31	153	2	8	13	1	0	0
Corynebacterium sundsvallense	0	204	0	0	0	1	0	0	2
Pelotomaculum isophthalicicum	2	0	15	2	4	0	0	1	181
Finegoldia magna	0	1	177	23	0	0	0	1	2
Pseudonocardia kongjuensis	3	2	167	2	1	18	2	3	6
Kouleothrix aurantiaca	45	37	9	9	3	10	50	16	23
Flavobacterium weaverense	16	4	0	83	26	27	20	14	8
Candidatus Scalindua brodae	68	1	6	5	2	16	5	4	85
Sphingomonas oligophenolica	50	9	9	22	3	51	9	11	27
Phenylobacterium lituiforme	14	6	82	6	6	0	14	32	31
Beijerinckia derxii	0	143	0	0	0	45	0	0	0
Acinetobacter guillouiae	0	0	184	0	0	0	0	0	0
Oerskovia paurometabola	5	119	7	23	8	0	7	12	3
Propionibacterium microaerophilum	0	24	144	1	2	12	1	0	0
Aggregatibacter segnis	0	0	0	183	0	0	0	0	0
Rhodococcus maanshanensis	21	0	1	0	25	25	49	24	38
Staphylococcus pasteuri	0	52	0	9	0	98	0	23	0
Methyloversatilis universalis	10	9	4	2	20	7	22	11	95
Enhydrobacter aerosaccus	9	19	151	0	0	0	0	0	0
Johnsonella ignava	17	23	8	5	32	41	15	13	23
Thermomonas brevis	45	35	0	11	41	17	18	9	0
Kingella oralis	0	0	102	74	0	0	0	0	0
Macrococcus caseolyticus	0	0	162	13	0	0	0	0	0
Arthrobacter psychrolactophilus	5	57	0	108	0	0	0	3	0
Aurantimonas litoralis	0	155	11	3	2	1	0	0	0
Novosphingobium acidiphilum	20	4	79	4	14	2	20	21	8
Gemella sanguinis	0	56	55	37	2	22	0	0	0
Gemella cunicula	3	41	52	40	9	21	1	2	2
Dechloromonas hortensis	17	8	7	10	23	26	23	26	30
Rhodococcus percolatus	16	71	3	5	37	11	10	6	10
Niastella koreensis	16	61	4	25	8	24	12	5	12
Corynebacterium ureicelerivorans	1	0	0	4	2	152	0	0	6
Citricoccus alkalitolerans	6	0	158	0	0	0	0	1	0
Lactobacillus japonicus	0	6	0	0	0	155	0	1	3
Flavobacterium branchiophilum	16	23	5	14	18	14	39	20	15
Aeromicrobium ponti	37	26	10	16	20	16	17	10	12
Desulfonatronum thiosulfatophilum	4	4	3	4	7	6	6	3	127
Staphylococcus hominis	0	18	0	0	0	141	0	4	0
Xanthomonas oryzae	8	40	54	3	6	1	35	12	3
Leucobacter chironomi	20	6	1	19	3	5	5	9	94
Tindallia magadiensis	74	16	1	11	7	12	3	5	31
Corynebacterium accolens	0	6	152	0	0	0	0	2	0
Brachyspira ibaraki	30	16	1	2	3	0	1	0	104
Microcoleus antarcticus	18	13	2	48	19	5	33	9	8
Comamonas kerstersii	0	9	134	1	0	3	3	2	2
Brevundimonas diminuta	0	153	0	0	0	0	0	0	0
Rhodococcus equi	5	6	1	15	47	27	27	15	9
Flavobacterium reichenbachii	27	9	1	27	8	28	22	23	7
Lysobacter yangpyeongensis	14	9	112	0	3	1	6	6	0
Corynebacterium ammoniagenes	0	0	150	0	0	0	0	0	0
Nocardiopsis terrae	35	2	0	0	1	43	15	8	46
Conexibacter woesei	0	140	0	0	3	1	2	0	2
Cellulomonas denverensis	13	0	3	4	0	8	42	47	27
Pseudomonas fragi	0	122	0	0	0	0	5	0	16
Azospirillum palatum	1	0	97	0	2	3	37	0	1
Hymenobacter chitinivorans	16	35	9	14	23	19	9	12	3
Flavobacterium gelidilacus	9	4	1	8	10	29	39	21	19
Lysobacter niabensis	68	10	19	3	22	6	7	3	2
Staphylococcus caprae	1	49	70	4	2	8	0	5	0
Brachybacterium faecium	0	14	122	0	2	0	0	0	0
Tetragenococcus halophilus	0	0	73	0	0	64	1	0	0
Arthrospira fusiformis	6	53	0	24	0	52	0	0	3
Aeromicrobium ginsengisoli	71	30	0	11	0	4	9	7	5
Phyllobacterium catacumbae	0	0	135	0	1	0	0	0	1
Staphylococcus gallinarum	2	57	51	6	0	21	0	0	0
Campylobacter ureolyticus	0	0	134	0	1	0	0	0	0
Agromyces salentinus	39	66	4	0	2	1	6	1	16
Veillonella dispar	0	41	2	87	0	0	0	0	4
Virgibacillus byunsanensis	0	6	0	2	6	118	2	0	0
Saccharopolyspora shandongensis	10	9	11	9	28	11	14	2	39
Actinobacillus parahaemolyticus	0	132	0	0	0	0	0	0	0
Ramlibacter tataouinensis	18	6	3	7	20	5	12	16	45
Selenomonas infelix	7	58	62	1	1	3	0	0	0
Zhihengliuella salsuginis	1	19	80	5	17	3	0	1	4
Deferribacter autotrophicus	13	4	70	2	10	3	10	6	12
Clostridium caenicola	28	2	1	2	74	0	8	7	6
Acinetobacter indicus	4	79	21	3	0	21	0	0	0
Calothrix brevissima	7	23	5	16	20	14	13	15	14
Peptoniphilus ivorii	2	109	6	0	1	0	2	0	7
Bacillus mucilaginosus	1	34	0	0	75	9	0	0	6
Blautia coccoides	10	97	0	0	8	3	1	4	1
Rhodothermus clarus	10	9	28	2	18	10	2	5	40
Rhodocyclus purpureus	19	16	6	3	3	11	23	27	14
Thiomonas perometabolis	16	8	6	9	30	18	15	10	10
Knoellia subterranea	7	2	34	2	4	16	27	16	14
Staphylococcus epidermidis	0	101	6	1	0	11	0	3	0
Thiomonas thermosulfata	15	5	8	6	26	17	17	17	10
Thiohalorhabdus denitrificans	3	3	0	0	31	1	35	9	37
Propionibacterium avidum	0	17	95	2	0	5	0	0	0
Bacillus niacini	11	35	0	0	69	0	0	3	0
Bellilinea caldifistulae	88	0	0	8	6	0	0	0	16
Planomicrobium okeanokoites	3	55	0	28	0	24	0	0	7
Luteimonas mephitis	1	0	0	0	72	3	9	1	30
Nostoc entophytum	13	21	3	9	17	6	19	21	7
Novosphingobium aromaticivorans	6	7	7	1	9	76	1	6	3
Bacillus litoralis	1	0	0	0	54	55	1	4	0
Devosia limi	6	61	0	3	0	7	14	16	5
Veillonella parvula	0	0	83	22	0	0	0	0	6
Dysgonomonas wimpennyi	6	46	6	2	11	12	14	10	4
Lysobacter capsici	51	31	0	5	1	16	4	3	0
Planococcus maritimus	10	25	10	21	6	31	1	0	7
Chryseobacterium hispanicum	0	110	0	0	0	0	0	0	0
Acinetobacter rhizosphaerae	0	0	0	7	103	0	0	0	0
Roseomonas aquatica	20	42	0	4	3	10	6	21	4
Ferrimicrobium acidiphilum	14	2	1	6	2	0	4	1	79
Anaerospora hongkongensis	103	6	0	0	0	0	0	0	0
Acinetobacter baylyi	0	0	101	0	0	6	0	0	0
Uliginosibacterium gangwonense	17	9	1	4	24	7	6	5	34
Modestobacter versicolor	9	2	15	15	5	1	2	6	52
Brevundimonas staleyi	11	38	0	50	0	0	2	1	5
Leptolyngbya laminosa	4	11	6	12	20	3	24	15	10
Pseudomonas oryzihabitans	0	0	0	76	0	0	0	0	29
Klebsiella oxytoca	0	105	0	0	0	0	0	0	0
Snowella rosea	5	28	4	13	23	7	13	10	2
Planomicrobium glaciei	12	0	0	0	0	92	0	0	0
Bacteriovorax marinus	22	0	0	0	0	0	17	1	64
Butyrivibrio proteoclasticus	0	59	0	0	0	45	0	0	0
Stenotrophomonas pavanii	0	4	94	1	2	0	1	0	1
Actinomyces naturae	23	3	1	48	8	7	3	5	5
Clostridium straminisolvens	14	0	0	60	0	0	18	11	0
Chroococcus minutus	15	11	5	9	18	15	14	12	4
Sphingomonas japonica	15	6	9	8	4	9	17	20	14
Clostridium histolyticum	10	3	55	0	18	1	14	0	0
Corynebacterium doosanense	0	2	96	1	0	2	0	0	0
Bacillus nealsonii	11	6	0	0	53	26	5	0	0
Caldilinea tarbellica	2	3	39	0	29	14	3	0	10
Streptococcus parasanguinis	0	0	0	12	0	88	0	0	0
Flavobacterium croceum	4	1	0	2	20	11	30	21	10
Phycicoccus dokdonensis	16	3	4	1	31	6	17	14	7
Novosphingobium yangbajingensis	1	93	0	0	0	1	0	2	2
Chryseobacterium pallidum	0	0	99	0	0	0	0	0	0
Granulicatella adiacens	0	45	0	32	0	19	0	1	0
Flavobacterium xinjiangense	3	24	6	1	11	27	7	5	13
Dietzia natronolimnaea	0	0	97	0	0	0	0	0	0
Fulvivirga kasyanovii	26	0	0	0	6	0	22	9	34
Bacillus butanolivorans	73	1	0	2	4	6	0	0	10
Staphylococcus sciuri	0	96	0	0	0	0	0	0	0
Brachybacterium conglomeratum	2	2	92	0	0	0	0	0	0
Thiobacillus sajanensis	3	1	2	0	3	3	4	1	78
Streptococcus anginosus	0	91	0	3	0	0	0	0	0
Pseudonocardia compacta	37	1	0	3	3	0	10	10	30
Rhodococcus kyotonensis	4	10	16	4	16	8	8	8	19
Paracoccus koreensis	1	0	92	0	0	0	0	0	0
Luteibacter anthropi	18	4	3	10	15	14	16	3	9
Curvibacter lanceolatus	14	14	1	4	0	21	8	17	13
Chitinophaga ginsengisoli	1	86	1	0	1	1	2	0	0
Caldithrix palaeochoryensis	4	0	0	0	0	87	0	0	1
Tepidimonas arfidensis	2	10	70	9	0	0	0	0	0
Staphylococcus arlettae	8	61	0	13	0	8	0	0	0
Ruminococcus flavefaciens	1	89	0	0	0	0	0	0	0
Oscillospira eae	2	72	2	3	5	1	1	1	3
Polaribacter butkevichii	14	12	17	5	6	11	15	8	2
Devosia neptuniae	0	90	0	0	0	0	0	0	0
Bergeyella zoohelcum	0	88	1	1	0	0	0	0	0
Clostridium thermosuccinogenes	29	0	1	2	48	0	6	0	2
Microcystis panniformis	5	13	4	10	10	11	11	16	6
Gallionella ferruginea	14	1	2	4	13	1	11	11	29
Hymenobacter aerophilus	3	1	0	13	26	31	5	2	5
Desulfotomaculum indicum	5	2	10	0	18	6	5	3	37
Tenacibaculum japonica	13	16	0	6	14	5	18	6	6
Sphingomonas pseudosanguinis	0	0	79	4	0	0	0	0	1
Agrobacterium viscosum	1	78	2	0	0	3	0	0	0
Azoarcus evansii	0	0	1	0	28	0	3	0	52
Pseudomonas lundensis	0	77	0	0	0	0	1	0	5
Pseudomonas corrugata	0	82	1	0	0	0	0	0	0
Terribacillus goriensis	0	0	0	0	0	83	0	0	0
Caulobacter crescentus	0	0	0	0	0	83	0	0	0
Acinetobacter psychrotolerans	0	4	75	0	1	2	0	0	0
Eggerthella sinensis	2	52	0	1	25	0	2	0	0
Pseudonocardia thermophila	14	0	4	2	3	2	20	20	16
Rothia aeria	4	0	0	77	0	0	0	0	0
Lentzea flavoverrucoides	4	1	16	2	23	16	7	2	8
Novosphingobium hassiacum	8	0	43	2	7	2	11	3	3
Veillonella atypica	0	37	21	18	0	0	0	0	1
Agrococcus terreus	2	1	14	2	31	7	10	6	3
Kineococcus radiotolerans	4	44	0	0	0	25	0	1	2
Lactobacillus vaginalis	0	74	0	0	1	0	0	0	1
Flavobacterium swingsii	11	27	0	1	0	5	14	9	9
Methylibium petroleiphilum	2	1	0	2	1	4	6	4	56
Bradyrhizobium jicamae	1	1	0	0	23	3	7	1	39
Novosphingobium mathurense	5	56	0	0	3	4	4	1	2
Tepidanaerobacter syntrophicus	16	3	2	0	3	38	2	0	11
Cellulomonas cellasea	6	0	0	3	62	1	1	2	0
Oerskovia ginkgo	8	3	10	3	35	5	3	4	3
Amycolatopsis xylanica	0	0	14	0	6	50	0	2	1
Peptococcus niger	7	7	4	4	14	18	3	2	14
Propionispora hippei	32	4	7	15	14	0	1	0	0
Bdellovibrio bacteriovorus	1	0	64	0	3	1	0	1	2
Luteolibacter algae	15	7	0	3	10	9	5	10	13
Bradyrhizobium pachyrhizi	2	56	0	0	1	0	11	0	2
Macrococcus brunensis	0	0	66	5	0	0	0	0	0
Geobacter pickeringii	7	0	5	10	1	0	0	0	48
Exiguobacterium aurantiacum	0	66	0	0	0	5	0	0	0
Hymenobacter actinosclerus	23	0	0	35	9	0	0	0	4
Brevundimonas bullata	0	71	0	0	0	0	0	0	0
Acidovorax anthurii	4	3	6	1	21	2	4	3	26
Staphylococcus fleurettii	0	35	14	8	0	13	0	0	0
Agrococcus versicolor	2	4	11	5	3	12	10	4	19
Kineococcus gynurae	5	9	8	1	32	2	4	8	1
Dietzia alimentaria	1	5	62	0	0	1	0	0	0
Paenibacillus tarimensis	0	0	0	0	57	0	0	5	5
Alkaliphilus peptidifermentans	12	0	0	1	1	51	1	0	0
Staphylococcus capitis	0	0	66	0	0	0	0	0	0
Corynebacterium durum	5	0	0	60	0	0	0	0	0
Nocardioides plantarum	17	7	0	2	1	1	3	10	24
Capnocytophaga gingivalis	0	52	0	13	0	0	0	0	0
Tepidimonas ignava	11	33	3	2	0	1	0	2	13
Streptococcus lactarius	1	32	0	25	0	6	0	1	0
Peptoniphilus coxii	7	31	4	0	9	6	3	0	5
Lysinibacillus boronitolerans	0	60	0	5	0	0	0	0	0
Beijerinckia mobilis	0	0	0	0	0	38	0	0	26
Fusobacterium naviforme	2	11	0	30	1	20	0	0	0
Rhodobacter apigmentum	13	12	10	9	1	5	6	7	1
Selenomonas artemidis	0	0	64	0	0	0	0	0	0
Skermanella aerolata	9	2	18	1	1	27	1	0	5
Acidiphilium angustum	5	0	0	0	0	0	29	15	15
Flavobacterium chungangense	3	0	3	2	20	16	6	8	6
Hyphomicrobium aestuarii	11	10	15	2	2	3	5	5	10
Streptococcus cristatus	0	0	0	20	0	43	0	0	0
Exiguobacterium indicum	2	27	0	20	0	11	0	0	3
Cryocola antiquus	5	5	5	6	10	11	7	13	1
Microvirgula aerodenitrificans	0	0	63	0	0	0	0	0	0
Streptomyces lazureus	3	5	3	2	18	8	9	8	6
Roseomonas massiliensis	5	17	3	6	2	9	7	3	9
Halorhodospira halochloris	2	2	5	0	25	6	7	9	5
Janibacter hoylei	6	1	0	0	7	6	18	18	5
Streptococcus milleri	0	26	1	27	0	7	0	0	0
Turicibacter sanguinis	3	50	1	0	5	0	0	0	1
Pelomonas puraquae	6	19	4	6	0	14	1	4	5
Anaerococcus octavius	0	1	55	1	0	2	0	0	0
Chitinophaga terrae	27	0	0	0	0	0	6	8	17
Streptococcus bovis	1	25	0	12	0	20	0	0	0
Campylobacter showae	0	0	58	0	0	0	0	0	0
Marinobacter arcticus	8	4	3	7	9	5	8	3	11
Burkholderia ubonensis	10	4	4	5	7	5	4	9	9
Flavobacterium frigidarium	0	6	0	0	15	2	3	25	6
Sphingomonas insulae	11	0	0	2	4	28	3	4	5
Thauera selenatis	28	0	0	7	1	0	4	0	16
Thermomonas dokdonensis	8	5	3	2	7	6	11	4	10
Corynebacterium xerosis	0	56	0	0	0	0	0	0	0
Lysobacter deserti	23	5	10	0	6	8	1	1	2
Thiobacillus thiophilus	2	0	0	0	1	0	2	5	45
Arsenicicoccus bolidensis	21	7	0	0	11	1	8	6	0
Rhodovibrio sodomensis	2	30	0	16	1	1	0	2	2
Pseudomonas umsongensis	0	0	38	0	0	0	0	0	16
Desulfuromusa succinoxidans	5	5	1	6	14	3	8	8	3
Granulicatella elegans	0	46	0	1	6	0	0	0	0
Pseudonocardia acaciae	1	1	31	1	0	4	2	5	8
Flavobacterium micromati	10	8	4	1	6	12	0	6	6
Emticicia oligotrophica	8	4	25	5	8	0	1	2	0
Desulfovibrio piger	6	5	6	0	18	5	5	2	6
Paracoccus sulfuroxidans	4	10	11	6	3	3	3	11	1
Microbacterium aurum	1	51	0	0	0	0	0	0	0
Flavobacterium kamogawaensis	5	1	0	1	3	7	16	11	7
Pseudomonas benzenivorans	6	10	4	0	10	6	3	4	7
Actinomadura maheshkhaliensis	3	3	13	3	6	13	5	2	2
Limnobacter litoralis	5	1	2	3	13	5	7	10	4
Lactobacillus manihotivorans	0	34	0	0	0	0	1	4	10
Aquitalea denitrificans	7	8	4	3	5	5	5	8	4
Haemophilus quentini	0	14	0	25	1	8	0	0	0
Microbispora rosea	29	11	0	0	0	8	0	0	0
Gordonia jacobaea	4	3	7	1	7	7	8	7	4
Peptoniphilus asaccharolyticus	6	15	27	0	0	0	0	0	0
Polynucleobacter rarus	5	2	2	4	13	8	4	8	2
Leptolyngbya antarctica	3	3	1	11	9	5	8	8	0
Treponema amylovorum	0	0	0	48	0	0	0	0	0
Ochrobactrum rhizosphaerae	0	0	47	0	0	0	0	0	0
Hydrocarboniphaga daqingensis	2	1	2	3	11	4	5	4	15
Thermodesulfovibrio thiophilus	7	0	3	0	9	18	1	3	6
Bacillus arbutinivorans	4	2	0	0	31	0	0	0	10
Mycobacterium novocastrense	0	0	26	0	21	0	0	0	0
Methylobacterium adhaesivum	9	0	0	0	0	38	0	0	0
Micrococcus thailandicus	2	3	34	1	3	2	0	0	2
Streptococcus intermedius	0	0	0	47	0	0	0	0	0
Pseudomonas plecoglossicida	0	44	0	1	1	0	1	0	0
Dactylosporangium maewongense	4	1	25	1	2	2	4	4	4
Geobacillus toebii	0	46	0	0	0	0	0	0	0
Streptacidiphilus griseus	5	1	8	2	9	1	8	3	9
Parapedobacter koreensis	4	2	0	8	9	7	4	6	6
Veillonella montpellierensis	6	10	6	15	4	2	0	0	3
Aerococcus urinaeequi	0	46	0	0	0	0	0	0	0
Lachnospira pectinoschiza	5	3	1	1	14	9	5	4	4
Niastella populi	24	10	0	2	2	0	1	1	5
Erythromicrobium ramosum	0	0	0	45	0	0	0	0	0
Planomicrobium flavidum	1	11	0	14	0	17	0	0	2
Lysobacter soli	30	7	3	1	2	1	0	1	0
Moorella glycerini	0	1	36	3	1	0	0	1	3
Geobacillus thermoglucosidans	0	39	1	0	1	0	2	0	1
Actinocatenispora silicis	8	6	6	0	2	9	3	2	8
Bacillus badius	0	0	0	0	17	0	0	3	22
Niabella soli	8	10	3	3	3	2	3	4	6
Novosphingobium subterraneum	0	37	0	0	0	4	0	0	1
Limnohabitans parvus	0	1	1	0	12	3	6	0	19
Acinetobacter ursingii	7	0	0	0	35	0	0	0	0
Acholeplasma cavigenitalium	24	3	1	1	2	3	7	0	1
Clostridium tagluense	0	1	10	7	22	1	0	0	1
Lysobacter antibioticus	1	0	0	0	25	7	2	0	6
Geobacter toluenoxydans	7	3	17	3	7	1	0	2	1
Leptotrichia buccalis	0	0	0	41	0	0	0	0	0
Methylonatrum kenyense	4	2	3	1	7	2	2	3	17
Cellulomonas xylanilytica	14	0	0	25	0	0	1	1	0
Streptomyces radiopugnans	0	41	0	0	0	0	0	0	0
Corynebacterium pseudogenitalium	0	12	27	0	1	0	0	0	0
Methylobacterium mesophilicum	0	39	0	0	0	0	0	1	0
Ehrlichia ovina	6	6	1	1	11	3	3	1	8
Pseudonocardia babensis	9	1	8	2	4	2	8	2	4
Desulfosporosinus lacus	22	0	1	6	3	3	2	1	1
Oscillospira guilliermondii	4	3	5	4	8	6	5	2	2
Porphyromonas canis	6	1	4	1	10	6	4	5	2
Mitsuaria chitosanitabida	3	4	8	6	4	9	1	3	1
Rhizobium lusitanum	0	38	0	0	0	0	0	0	0
Anaerobranca zavarzinii	4	4	0	2	16	4	3	1	4
Clostridium proteolyticus	9	2	0	1	1	2	1	2	20
Microbacterium liquefaciens	4	5	1	3	6	8	4	5	1
Virgibacillus salexigens	6	6	2	4	7	2	2	6	2
Acinetobacter antiviralis	0	9	2	2	16	8	0	0	0
Wautersiella falsenii	6	0	0	0	0	30	0	0	0
Sedimentibacter hydroxybenzoicus	4	5	1	3	7	4	3	5	4
Enterobacter hormaechei	7	7	22	0	0	0	0	0	0
Bacillus siralis	0	0	0	0	33	0	1	0	2
Gluconobacter kondonii	23	1	0	0	6	0	1	4	1
Exiguobacterium sibiricum	0	32	0	0	0	3	0	0	0
Kineosporia rhizophila	6	1	10	0	2	4	3	2	7
Peptoniphilus olsenii	8	17	0	0	0	0	4	1	5
Nostoc microscopicum	0	35	0	0	0	0	0	0	0
Pseudonocardia saturnea	7	1	0	0	2	1	7	5	11
Ruegeria lacuscaerulensis	6	4	5	6	2	4	2	4	1
Weissella thailandensis	0	34	0	0	0	0	0	0	0
Sphingomonas roseiflava	4	4	6	2	2	0	7	7	1
Chryseobacterium hungaricum	14	2	16	0	0	0	0	0	1
Prosthecobacter fluviatilis	1	0	0	0	0	0	0	0	32
Nitrobacter alkalicus	3	1	0	0	11	2	3	1	12
Kribbella koreensis	0	0	0	0	0	0	0	0	33
Maricaulis indicus	5	9	1	3	3	2	4	5	0
Brevundimonas terrae	0	30	0	0	0	1	0	1	0
Desulfovibrio tunisiensis	1	0	31	0	0	0	0	0	0
Oerskovia enterophila	5	0	0	1	19	0	2	5	0
Streptococcus gordonii	1	0	0	31	0	0	0	0	0
Novosphingobium taihuense	0	0	2	1	0	18	2	0	8
Rhodobacter gluconicum	6	5	1	1	1	2	2	7	6
Xanthobacter polyaromaticivorans	2	3	3	4	4	3	7	3	2
Bacillus niabensis	0	0	0	0	0	0	0	0	31
Bacteroides xylanisolvens	4	1	0	1	3	5	3	9	5
Sphingobium abikonense	2	3	2	0	9	3	3	4	5
Luteimonas terricola	4	6	4	0	5	5	1	2	3
Erythrobacter aquimaris	4	5	2	3	1	2	5	6	2
Microbacterium xinjiangensis	12	2	1	0	1	2	5	2	5
Steroidobacter denitrificans	10	1	0	3	0	1	0	0	15
Thalassospira tepidiphila	5	1	2	3	3	0	1	7	7
Lautropia mirabilis	2	2	1	2	6	4	3	4	5
Paenibacillus gansuensis	0	0	0	0	29	0	0	0	0
Shinella fusca	0	18	4	5	0	2	0	0	0
Acinetobacter bouvetii	1	5	17	1	4	1	0	0	0
Clostridium termitidis	13	0	0	0	0	2	13	1	0
Agrobacterium larrymoorei	0	11	17	0	0	1	0	0	0
Peptoniphilus methioninivorax	4	6	6	1	3	0	3	3	3
Azospirillum rugosum	2	4	2	2	0	5	9	3	1
Aminiphilus circumscriptus	1	0	2	22	2	0	0	0	1
Helicobacter suncus	1	2	0	3	13	2	2	1	4
Rubellimicrobium roseum	1	1	1	2	0	23	0	0	0
Sphingomonas panni	0	0	0	0	0	28	0	0	0
Pectinatus cerevisiiphilus	5	4	1	1	4	5	3	2	3
Mycobacterium fuerthensis	0	0	28	0	0	0	0	0	0
Psychrobacter halophilus	0	1	3	24	0	0	0	0	0
Exiguobacterium homiense	0	25	0	0	0	3	0	0	0
Desulfovibrio psychrotolerans	1	1	5	1	7	2	3	2	6
Thermicanus aegyptius	0	0	0	0	0	0	0	0	28
Brevundimonas olei	3	19	0	0	0	1	1	0	3
Staphylococcus cohnii	0	0	27	0	0	0	0	0	0
Bifidobacterium subtile	1	0	3	1	10	1	7	2	2
Mycoplasma iguanae	4	2	0	0	10	4	1	2	4
Lysobacter koreensis	1	0	26	0	0	0	0	0	0
Variovorax soli	11	6	0	1	2	1	2	2	2
Corynebacterium glucuronolyticum	0	0	0	26	0	0	0	0	0
Rhizobium alamii	0	24	0	0	0	2	0	0	0
Prevotella melaninogenica	0	0	0	26	0	0	0	0	0
Bacteroides denticanum	1	11	0	12	0	1	1	0	0
Curtobacterium pusillum	4	2	0	2	0	9	3	4	2
Campylobacter canadensis	5	1	0	1	6	2	4	2	5
Peptoniphilus gorbachii	3	3	18	0	0	0	0	2	0
Parabacteroides goldsteinii	4	3	8	0	4	2	1	3	1
Dietzia cercidiphylli	0	0	25	0	0	0	0	0	0
Nostoc piscinale	0	4	1	2	7	0	4	3	4
Candidatus Protochlamydia amoebophila	2	5	0	1	0	0	1	0	16
Flavobacterium resistens	1	0	1	0	4	16	1	1	1
Desulfonauticus autotrophicus	3	0	0	6	7	5	0	2	2
Hydrocoleum lyngbyaceum	2	6	2	4	4	1	4	0	2
Exiguobacterium taiwanense	1	16	0	0	3	5	0	0	0
Candidatus Rhabdochlamydia crassificans	0	1	0	2	0	3	4	0	15
Clostridium cadaveris	8	0	7	1	7	1	0	0	1
Mycobacterium kubicae	5	4	1	2	4	1	4	0	4
Modestobacter multiseptatus	1	0	24	0	0	0	0	0	0
Paracoccus marinus	0	24	0	0	0	0	0	0	0
Devosia insulae	10	0	0	0	0	0	3	0	11
Dolichospermum affine	1	1	12	1	0	1	4	2	1
Mesorhizobium camelthorni	2	3	3	1	2	3	3	3	3
Acetobacterium bakii	16	0	0	0	0	0	5	2	0
Sphingopyxis granuli	5	0	3	1	1	2	2	2	7
Tetragenococcus koreensis	0	0	2	19	0	2	0	0	0
Granulicella tundricola	0	0	10	0	2	10	1	0	0
Phascolarctobacterium succinatutens	0	0	0	0	22	0	0	1	0
Pseudomonas migulae	0	0	22	0	0	0	0	0	0
Pseudoalteromonas haloplanktis	0	0	0	0	0	22	0	0	0
Stenotrophomonas chelatiphaga	0	14	1	0	2	1	1	2	1
Legionella shakespearei	1	1	0	0	0	1	0	0	19
Bacteroides graminisolvens	4	0	0	0	17	1	0	0	0
Variovorax dokdonensis	2	1	0	1	5	0	6	4	3
Rhodococcus kroppenstedtii	1	3	7	1	1	2	3	0	4
Lentibacillus salinarum	2	3	5	1	4	3	3	0	1
Sporotomaculum syntrophicum	1	6	6	0	2	1	2	0	4
Polaromonas vacuolata	0	1	2	3	7	4	2	1	2
Patulibacter americanus	0	0	1	0	0	20	0	0	0
Tetrasphaera vanveenii	0	1	0	1	2	1	2	1	13
Oscillatoria corallinae	0	6	0	1	4	2	3	0	5
Micrococcus flavus	2	7	8	1	3	0	0	0	0
Rhodoplanes roseus	4	0	17	0	0	0	0	0	0
Phenylobacterium mobile	10	2	2	3	0	0	0	4	0
Lactobacillus gasseri	0	0	0	14	0	0	0	0	7
Lewinella lutea	16	2	0	0	1	0	0	0	2
Methylobacterium marchantiae	0	0	0	0	0	20	0	0	1
Mesoplasma entomophilum	2	7	0	1	4	4	0	0	3
Tetragenococcus doogicus	1	4	4	1	0	8	0	0	3
Brachybacterium squillarum	0	2	13	1	1	0	2	0	2
Ralstonia pickettii	0	0	0	21	0	0	0	0	0
Corynebacterium pyruviciproducens	1	0	0	14	1	2	1	1	0
Oleomonas sagaranensis	1	6	4	1	2	3	1	1	1
Nitrospira moscoviensis	1	0	0	0	2	0	0	0	17
Propionibacterium granulosum	0	0	20	0	0	0	0	0	0
Corynebacterium nuruki	0	4	13	1	0	0	1	1	0
Ralstonia detusculanense	0	7	0	4	3	3	1	1	0
Schlegelella aquatica	1	0	10	0	0	0	7	1	0
Zhihengliuella halotolerans	0	16	2	1	0	0	0	0	0
Burkholderia seminalis	3	5	2	0	4	3	0	0	2
Bradyrhizobium cytisi	0	0	0	0	19	0	0	0	0
Planifilum fimeticola	0	8	1	0	4	1	1	0	4
Blastochloris gulmargensis	0	1	17	0	0	0	0	1	0
Clostridium cellulolyticum	19	0	0	0	0	0	0	0	0
Flavobacterium saliperosum	1	1	0	0	3	10	2	2	0
Slackia piriformis	6	6	0	4	0	0	1	0	2
Burkholderia lata	2	0	1	0	8	3	0	2	2
Geobacter argillaceus	1	0	16	0	0	0	0	1	0
Streptomyces nanchangensis	0	1	1	0	2	0	1	0	13
Sulfobacillus yellowstonensis	1	3	1	0	5	0	3	1	4
Staphylococcus pseudolugdunensis	0	6	8	1	0	3	0	0	0
Bacillus cereus	3	1	2	0	6	1	1	2	2
Ectothiorhodospira imhoffii	0	1	1	0	6	2	2	4	2
Propionivibrio dicarboxylicus	0	3	0	0	4	2	3	2	4
Comamonas composti	1	1	4	0	4	5	0	1	2
Micrococcus lylae	0	17	1	0	0	0	0	0	0
Haliangium tepidum	1	1	0	0	0	0	7	8	1
Acidiphilium acidophilum	0	6	4	0	0	1	4	3	0
Bradyrhizobium elkanii	1	9	0	0	1	0	7	0	0
Shinella yambaruensis	0	17	1	0	0	0	0	0	0
Mycobacterium parascrofulaceum	1	0	0	1	8	2	1	1	4
Lysobacter daejeonensis	12	0	5	0	0	0	0	1	0
Salinicoccus halodurans	2	16	0	0	0	0	0	0	0
Acidovorax temperans	2	3	0	0	3	1	2	2	4
Myroides odoratus	0	2	1	0	3	6	3	1	1
Leucobacter chromiiresistens	3	1	0	0	3	2	3	1	4
Frigoribacterium faeni	2	0	8	0	1	4	0	0	2
Phyllobacterium bourgognense	0	0	16	0	0	0	0	0	1
Acinetobacter calcoaceticus	0	0	0	3	14	0	0	0	0
Prevotella nanceiensis	0	17	0	0	0	0	0	0	0
Chryseobacterium gleum	0	17	0	0	0	0	0	0	0
Alicycliphilus denitrificans	0	17	0	0	0	0	0	0	0
Herbaspirillum magnetovibrio	1	1	0	1	3	4	0	6	1
Salinimicrobium terrae	2	0	1	1	3	4	5	0	1
Corynebacterium fastidiosum	0	1	16	0	0	0	0	0	0
Mycoplasma timone	0	0	1	1	1	10	1	0	3
Acidiphilium organovorum	9	0	0	0	0	0	2	5	1
Shewanella upenei	2	1	1	2	3	3	2	0	3
Microbacterium pygmaeum	0	4	1	0	2	1	6	3	0
Neorickettsia helminthoeca	3	0	3	0	1	2	3	1	4
Desulfovibrio fairfieldensis	0	2	1	1	2	3	0	1	7
Streptococcus fryi	0	11	0	4	1	1	0	0	0
Geodermatophilus obscurus	4	1	0	0	0	0	2	9	0
Pseudomonas marginalis	2	0	0	0	8	6	0	0	0
Corynebacterium aurimucosum	0	16	0	0	0	0	0	0	0
Acidovorax facilis	1	0	0	0	6	0	2	0	7
Pedobacter cryoconitis	1	0	0	1	0	4	6	1	3
Gordonia terrae	0	0	16	0	0	0	0	0	0
Chromobacterium haemolyticum	2	1	2	2	1	1	2	4	1
Abiotrophia defectiva	0	0	0	15	0	0	0	1	0
Acinetobacter oleivorans	0	0	0	1	15	0	0	0	0
Sporosarcina ginsengi	0	0	0	0	16	0	0	0	0
Leuconostoc mesenteroides	0	0	0	0	0	0	0	4	12
Devosia geojensis	4	2	0	1	0	0	3	1	5
Lysinibacillus xylanilyticus	0	14	0	1	0	0	0	0	0
Lactobacillus antri	1	10	0	0	0	3	1	0	0
Rhodobacter johrii	4	0	4	0	0	4	1	2	0
Candidatus Liberibacter solanacearum	1	0	1	0	0	0	0	1	12
Roseococcus suduntuyensis	1	1	0	0	0	7	3	1	2
Methylobacterium longum	0	6	0	0	0	8	0	1	0
Escherichia albertii	1	14	0	0	0	0	0	0	0
Brachybacterium arcticum	0	1	2	0	6	2	1	1	2
Chryseobacterium joostei	0	15	0	0	0	0	0	0	0
Filifactor alocis	0	0	0	15	0	0	0	0	0
Roseateles depolymerans	1	2	9	0	1	2	0	0	0
Gemmata obscuriglobus	1	0	0	0	0	0	0	0	14
Thermovenabulum ferriorganovorum	8	0	0	0	1	0	1	0	5
Pelagicoccus croceus	1	1	3	2	3	0	2	1	2
Carboxydocella ferrireducens	3	2	1	0	4	1	1	2	1
Acinetobacter marinus	1	0	13	0	0	1	0	0	0
Devosia hwasunensis	0	12	1	0	0	0	0	0	1
Agrobacterium undicola	0	13	1	0	0	0	0	0	0
Erysipelothrix muris	2	1	0	1	0	9	0	0	1
Rheinheimera texasensis	0	13	0	0	0	0	0	0	1
Mesorhizobium opportunistum	1	2	2	1	5	0	1	1	1
Prevotella loescheii	0	0	0	14	0	0	0	0	0
Nitrosococcus watsoni	1	6	0	0	0	0	0	0	7
Arthrobacter stackebrandtii	0	5	0	6	0	0	3	0	0
Arthrobacter crystallopoietes	3	0	0	11	0	0	0	0	0
Pseudomonas clemancea	3	2	1	0	2	4	1	1	0
Rhodococcus imtechensis	4	2	1	2	1	2	2	0	0
Planomicrobium chinense	0	3	0	4	0	6	0	0	1
Aurantimonas manganoxydans	0	0	14	0	0	0	0	0	0
Pseudaminobacter defluvii	0	2	4	1	1	2	2	0	2
Symbiobacterium toebii	1	8	0	1	1	1	0	1	1
Corynebacterium vitaeruminis	1	1	8	0	0	4	0	0	0
Segetibacter koreensis	4	6	1	0	2	0	0	1	0
Lysobacter concretionis	1	0	8	0	5	0	0	0	0
Microbacterium marinilacus	2	4	0	3	0	4	0	1	0
Bacillus vireti	0	0	0	0	0	0	0	0	14
Thermosynechococcus elongatus	0	0	0	13	1	0	0	0	0
Kosmotoga arenicorallina	3	0	2	1	3	1	2	1	1
Anoxybacillus ayderensis	2	3	0	1	2	5	0	0	0
Rubellimicrobium aerolatum	1	1	0	2	0	9	0	0	0
Caldanaerobacter hydrothermalis	1	1	2	0	2	0	3	2	2
Cupriavidus gilardii	0	0	0	0	0	13	0	0	0
Brachybacterium tyrofermentans	0	0	13	0	0	0	0	0	0
Citricoccus muralis	0	0	13	0	0	0	0	0	0
Beijerinckia indica	11	0	0	0	0	0	2	0	0
Rhodococcus yunnanensis	0	0	0	13	0	0	0	0	0
Oribacterium sinus	1	0	3	1	1	1	1	2	3
Moraxella caviae	0	1	11	0	0	1	0	0	0
Flavobacterium antarcticum	0	0	0	1	1	2	4	3	2
Sporosarcina pasteurii	3	2	1	1	2	0	4	0	0
Acinetobacter beijerinckii	0	0	6	5	0	0	2	0	0
Blautia hansenii	1	2	0	0	1	6	0	3	0
Sphingomonas ginsenosidimutans	1	0	1	7	1	2	0	0	1
Vagococcus teuberi	0	7	0	4	1	1	0	0	0
Staphylococcus chromogenes	0	5	3	2	0	3	0	0	0
Cellulomonas chitinilytica	1	0	0	1	10	1	0	0	0
Veillonella denticariosi	0	1	7	4	0	0	0	0	1
Mycobacterium vanbaalenii	0	0	0	0	0	13	0	0	0
Sphingobacterium bambusae	2	0	0	0	4	1	2	3	1
Octadecabacter arcticus	0	0	0	0	0	13	0	0	0
Desulfofrigus oceanense	0	1	0	0	2	1	1	2	6
Geobacter psychrophilus	0	0	0	0	0	0	0	0	13
Burkholderia phenoliruptrix	2	2	0	0	0	3	0	0	6
Neisseria lactamica	0	2	0	5	5	1	0	0	0
Hydrogenophaga pseudoflava	0	4	6	0	1	1	0	0	0
Ralstonia insidiosa	0	6	1	0	1	1	1	2	0
Nocardioides lentus	3	2	2	2	0	0	1	2	0
Corynebacterium minutissimum	0	10	0	1	0	0	0	0	1
Paracoccus aestuarii	0	6	5	0	0	0	0	1	0
Amaricoccus kaplicensis	1	2	6	0	1	1	0	0	1
Luteimonas lutimaris	3	4	0	0	3	1	1	0	0
Opitutus terrae	3	0	0	0	4	0	1	0	4
Actinokineospora inagensis	4	0	4	1	2	0	0	1	0
Streptomyces macrosporeus	0	12	0	0	0	0	0	0	0
Roseomonas aestuarii	0	0	0	0	0	0	0	0	12
Arthrobacter soli	3	2	4	0	0	0	2	0	1
Caloramator uzoniensis	1	0	0	9	0	0	1	0	1
Corynebacterium hansenii	1	6	4	0	1	0	0	0	0
Anoxybacillus amylolyticus	1	10	0	0	0	1	0	0	0
Sphingomonas melonis	1	0	0	6	0	0	1	0	4
Herbaspirillum chlorophenolicum	2	0	0	6	0	0	4	0	0
Sphingomonas asaccharolytica	0	0	0	11	0	0	0	1	0
Corynebacterium efficiens	0	12	0	0	0	0	0	0	0
Cellulomonas composti	2	3	0	0	4	0	0	1	2
Cellulomonas parahominis	0	6	2	0	0	0	1	1	2
Kushneria indalinina	3	1	0	0	1	0	1	2	3
Trichodesmium havanum	1	0	1	3	2	2	2	0	0
Olivibacter terrae	1	0	0	0	0	5	2	3	0
Microbacterium koreense	3	1	2	1	1	0	1	1	1
Haemophilus haemolyticus	0	4	0	0	5	2	0	0	0
Corynebacterium halotolerans	0	5	5	1	0	0	0	0	0
Legionella cherrii	3	3	3	0	0	1	0	0	1
Streptococcus thermophilus	0	11	0	0	0	0	0	0	0
Salinicoccus luteus	1	4	3	0	0	2	1	0	0
Leucothrix mucor	0	0	3	0	3	3	1	1	0
Bacillus horneckiae	2	3	0	1	4	0	0	0	1
Pontibacillus halophilus	0	7	1	1	0	1	0	0	1
Paenisporosarcina quisquiliarum	0	0	0	11	0	0	0	0	0
Prevotella intermedia	0	0	0	11	0	0	0	0	0
Corynebacterium flavescens	0	0	8	1	0	2	0	0	0
Pedobacter rhizospharae	1	2	0	0	2	2	3	0	1
Actinopolymorpha rutila	0	1	4	0	0	1	2	1	2
Pilimelia columellifera	4	0	2	0	1	0	2	1	1
Streptomyces albireticuli	0	0	0	6	0	5	0	0	0
Amycolatopsis methanolica	0	1	4	0	1	1	2	1	1
Pseudomonas taiwanensis	0	11	0	0	0	0	0	0	0
Arthrobacter halodurans	1	4	0	3	2	0	1	0	0
Acinetobacter junii	0	10	1	0	0	0	0	0	0
Clostridium thermoalcaliphilum	0	1	0	0	1	3	3	0	3
Clostridium aestuarii	3	0	1	0	2	3	2	0	0
Rhizobium leguminosarum	0	11	0	0	0	0	0	0	0
Bacillus methanolicus	0	3	0	0	2	3	0	0	2
Tepidimonas thermarum	0	3	5	1	0	0	0	0	1
Planomicrobium psychrophilum	0	3	0	1	0	6	0	0	0
Pseudomonas moraviensis	0	0	6	0	2	1	0	1	0
Micromonospora rifamycinica	1	0	3	0	2	1	3	0	0
Enterobacter nickellidurans	0	9	1	0	0	0	0	0	0
Atopobium fossor	0	0	2	0	3	2	1	0	2
Bartonella rochalimae	0	0	9	0	1	0	0	0	0
Comamonas odontotermitis	1	6	1	0	1	0	0	0	1
Clostridium taeniosporum	0	3	1	0	1	2	1	1	1
Paenibacillus pasadenensis	0	0	0	0	9	0	0	1	0
Agrococcus citreus	1	0	2	0	0	3	1	2	1
Pedobacter agri	0	0	0	0	1	0	5	1	3
Mycetocola lacteus	1	0	2	0	1	1	4	1	0
Pseudoalteromonas gracilis	1	0	0	0	7	2	0	0	0
Sphingomonas echinoides	0	0	0	0	0	0	10	0	0
Paenibacillus pinihumi	0	0	0	0	7	0	0	1	2
Sphingopyxis witflariensis	3	0	0	0	0	3	2	1	1
Myroides injenensis	1	0	0	0	1	3	2	0	2
Serinicoccus chungangensis	2	1	0	3	0	3	0	0	0
Oceanobacillus sojae	0	0	0	0	9	0	0	0	0
Paracoccus homiensis	0	8	0	0	0	0	1	0	0
Treponema medium	0	0	0	9	0	0	0	0	0
Bacillus aryabhattai	0	0	0	0	9	0	0	0	0
Stenotrophomonas maltophilia	0	4	4	0	1	0	0	0	0
Nonomuraea asiatica	2	3	3	1	0	0	0	0	0
Kocuria rosea	0	0	3	5	0	0	1	0	0
Lactobacillus brantae	0	4	0	0	0	1	1	0	3
Paracoccus chinensis	1	0	0	0	0	4	0	3	1
Candidatus Liberibacter africanus	2	3	0	0	3	0	0	0	1
Achromobacter arsenitoxydans	1	1	1	0	3	2	0	0	1
Enterobacter amnigenus	1	6	2	0	0	0	0	0	0
Pirellula staleyi	0	0	0	0	0	0	0	0	9
Pontibacter korlensis	9	0	0	0	0	0	0	0	0
Thermodesulfatator atlanticus	0	1	0	0	3	0	3	1	1
Rathayibacter caricis	2	0	0	0	0	5	0	0	2
Pseudoxanthomonas sacheonensis	0	3	2	0	1	1	0	1	1
Gloeotrichia echinulata	0	9	0	0	0	0	0	0	0
Pseudomonas fluorescens	0	3	0	5	0	0	0	0	1
Rickettsia monacensis	1	0	1	1	3	0	0	1	2
Luteococcus peritonei	0	1	4	1	0	1	1	0	1
Emticicia ginsengisoli	0	0	3	0	1	2	2	1	0
Bacillus funiculus	0	0	0	0	0	0	0	0	9
Stenotrophomonas koreensis	1	1	1	1	2	1	0	1	0
Desulfurispora thermophila	2	0	0	0	1	0	0	1	4
Pseudonocardia petroleophila	6	0	0	0	0	0	2	0	0
Xanthobacter viscosus	0	0	0	0	0	0	0	0	8
Pedobacter daejeonensis	0	0	0	0	5	0	1	1	1
Trichodesmium tenue	0	1	1	5	1	0	0	0	0
Pelagicoccus mobilis	1	0	0	0	1	0	0	0	6
Roseomonas terrae	1	1	0	0	1	0	0	0	5
Candidatus Tammella caduceiae	2	0	1	1	1	1	0	1	1
Paracoccus aminovorans	0	0	1	0	0	0	0	4	3
Candidatus Blochmannia castaneus	1	1	0	0	5	1	0	0	0
Streptococcus peroris	0	0	0	0	0	8	0	0	0
Corynebacterium mustelae	0	0	3	1	0	3	0	1	0
Cryptosporangium arvum	3	1	1	0	0	0	0	1	2
Pseudomonas fuscovaginae	0	5	0	3	0	0	0	0	0
Treponema paraluiscuniculi	0	1	1	0	0	2	1	1	2
Thermoanaerobacterium islandicum	1	0	0	0	1	2	3	0	1
Corynebacterium felinum	0	0	8	0	0	0	0	0	0
Bacteroides rodentium	0	0	0	0	0	0	0	8	0
Arcanobacterium bernardiae	0	0	0	1	0	0	5	0	2
Lactobacillus taiwanensis	0	1	0	4	0	1	0	0	2
Paenibacillus cellulositrophicus	4	0	0	2	2	0	0	0	0
Anaeromyxobacter dehalogenans	0	0	0	0	0	0	0	0	8
Friedmanniella antarctica	0	0	0	3	0	5	0	0	0
Agromyces succinolyticus	0	2	0	1	0	1	0	2	2
Corynebacterium amycolatum	0	0	2	0	6	0	0	0	0
Chryseobacterium bovis	0	6	0	0	2	0	0	0	0
Thermosipho ferriphilus	0	0	0	0	2	1	0	0	5
Actinocatenispora thailandica	2	1	3	1	0	0	0	1	0
Gallibacterium melopsittaci	0	0	0	8	0	0	0	0	0
Bacillus beringensis	0	0	0	0	7	1	0	0	0
Sphingobium faniae	0	0	2	2	0	3	0	0	1
Syntrophomonas sapovorans	5	0	0	1	0	1	0	0	1
Fervidobacterium islandicum	0	0	0	0	1	3	3	1	0
Avibacterium avium	0	2	0	1	0	5	0	0	0
Corynebacterium acetoacidophilum	0	0	2	0	0	3	1	1	1
Devosia ginsengisoli	6	0	0	0	0	0	0	0	2
Bacillus aminovorans	0	0	0	0	3	1	0	1	2
Caulobacter tundrae	4	1	0	0	0	1	1	0	0
Rickettsiella grylli	0	0	0	7	0	0	0	0	0
Candidatus Phytoplasma brasiliense	0	0	1	0	0	6	0	0	0
Viridibacillus neidei	0	2	0	1	1	1	1	0	1
Microbacterium ketosireducens	0	0	0	0	5	0	0	1	1
Streptomyces danangensis	0	0	1	0	1	3	0	1	1
Asticcacaulis benevestitus	1	2	0	0	0	0	0	3	1
Staphylococcus haemolyticus	0	1	0	5	0	1	0	0	0
Nannocystis exedens	0	7	0	0	0	0	0	0	0
Mycobacterium frederiksbergense	0	7	0	0	0	0	0	0	0
Pseudomonas mediterranea	0	7	0	0	0	0	0	0	0
Bacillus shandongensis	1	1	0	0	1	1	0	0	3
Amaricoccus macauensis	0	5	0	0	0	0	1	1	0
Desulfurispirillum alkaliphilum	1	1	0	1	2	0	0	1	1
Streptomyces poonensis	0	7	0	0	0	0	0	0	0
Odoribacter denticanis	0	1	1	0	3	1	0	1	0
Actinomyces lingnae	1	0	4	0	0	0	1	1	0
Kytococcus sedentarius	0	0	7	0	0	0	0	0	0
Demequina globuliformis	2	1	1	0	0	1	2	0	0
Macrococcus equipercicus	0	0	6	1	0	0	0	0	0
Chryseobacterium caeni	0	4	1	2	0	0	0	0	0
Actinoallomurus yoronensis	0	0	0	1	0	0	5	1	0
Haliangium ochraceum	0	0	0	0	5	0	1	1	0
Dyadobacter hamtensis	1	0	0	0	4	1	1	0	0
Bacillus olivae	0	0	0	0	7	0	0	0	0
Bacillus simplex	4	0	0	0	0	0	3	0	0
Corynebacterium jeikeium	0	0	0	0	0	0	0	0	7
Serinicoccus marinus	7	0	0	0	0	0	0	0	0
Cellvibrio gandavensis	4	0	0	0	0	0	1	2	0
Corynebacterium canis	0	2	4	0	0	1	0	0	0
Bacteroides stercorirosoris	0	2	0	0	1	1	0	3	0
Kocuria gwangalliensis	3	0	2	0	0	0	1	0	1
Chondromyces apiculatus	3	0	0	0	0	0	0	4	0
Chryseobacterium culicis	0	7	0	0	0	0	0	0	0
Gluconobacter thailandicus	0	4	0	0	1	1	0	1	0
Arcobacter skirrowii	1	1	0	0	2	1	0	2	0
Streptacidiphilus thailandensis	2	0	0	0	1	1	1	0	1
Lysinibacillus parviboronicapiens	2	3	0	0	1	0	0	0	0
Curtobacterium flaccumfaciens	0	0	0	0	0	0	0	0	6
Psychroflexus gondwanensis	1	1	0	0	2	1	0	0	1
Streptomyces cellulosae	0	6	0	0	0	0	0	0	0
Blautia wexlerae	0	0	0	0	2	1	1	1	1
Catenulispora cavernae	0	0	0	0	0	6	0	0	0
Streptomyces alni	0	6	0	0	0	0	0	0	0
Propionivibrio pelophilus	0	0	0	0	0	1	0	0	5
Sphingomonas abaci	1	0	0	0	0	0	2	2	1
Litoricola marina	3	2	0	0	0	0	0	0	1
Clostridium cavendishii	2	0	0	1	1	2	0	0	0
Bacillus koreensis	0	0	0	0	0	0	0	0	6
Acetobacter orleanensis	6	0	0	0	0	0	0	0	0
Coraliomargarita akajimensis	1	1	1	0	1	0	0	0	2
Aeromicrobium kwangyangensis	0	0	0	0	0	0	0	0	6
Moryella indoligenes	0	2	0	1	0	2	0	0	1
Mycoplasma edwardii	0	0	0	1	2	0	2	0	1
Amycolatopsis helveola	0	0	0	1	2	0	0	0	3
Sphingomonas dokdonensis	0	0	0	6	0	0	0	0	0
Paenibacillus donghaensis	0	2	0	0	3	1	0	0	0
Zhouia amylolytica	0	6	0	0	0	0	0	0	0
Thermoanaerobacter inferii	2	0	0	0	0	0	2	0	2
Alcanivorax indicus	1	2	0	1	1	0	0	0	1
Stenotrophomonas terrae	0	1	1	0	3	0	0	0	1
Achromobacter ruhlandii	0	0	0	0	1	1	3	0	1
Thiobacillus thioparus	0	1	0	0	2	0	0	2	1
Muricauda lutimaris	1	0	0	0	0	1	1	2	1
Tepidimonas taiwanensis	0	1	5	0	0	0	0	0	0
Staphylococcus intermedius	1	5	0	0	0	0	0	0	0
Corynebacterium argentoratense	0	1	5	0	0	0	0	0	0
Helicobacter bilis	0	3	1	0	1	0	0	1	0
Gordonia effusa	0	0	0	1	0	5	0	0	0
Lactobacillus nodensis	0	0	0	0	0	6	0	0	0
Sutterella sanguinus	1	2	0	0	1	0	1	0	1
Mycobacterium lepromatosis	1	1	2	1	0	0	1	0	0
Rubellimicrobium mesophilum	0	0	0	5	0	0	0	0	1
Bacillus pocheonensis	0	0	0	0	3	2	0	0	1
Halomonas almeriensis	0	0	2	0	2	1	1	0	0
Tolumonas auensis	0	0	6	0	0	0	0	0	0
Propionivibrio limicola	1	0	0	0	3	0	0	1	1
Hymenobacter gelipurpurascens	1	1	0	0	2	0	1	0	1
Microbacterium profundi	0	1	0	0	2	1	1	1	0
Francisella hispaniensis	1	0	1	0	0	1	1	1	1
Olivibacter ginsengisoli	0	1	0	2	1	0	0	2	0
Aeromicrobium fastidiosum	0	1	0	0	0	4	0	1	0
Rhizobium indigoferae	0	6	0	0	0	0	0	0	0
Thermogemmatispora onikobensis	0	1	0	1	3	0	0	1	0
Streptomyces coriofaciens	0	0	3	0	0	0	1	1	1
Azohydromonas lata	0	1	2	1	0	0	0	0	1
Halomonas sinaiensis	0	0	0	0	1	0	3	0	1
Candidatus Phytoplasma prunorum	1	0	1	0	1	1	0	1	0
Treponema lecithinolyticum	0	0	0	5	0	0	0	0	0
Desulfosporosinus hippei	1	0	0	0	2	0	0	1	1
Campylobacter faecalis	0	0	4	1	0	0	0	0	0
Anaerococcus tetradius	2	0	0	0	0	0	0	3	0
Sneathia sanguinegens	0	0	0	5	0	0	0	0	0
Lactobacillus camelliae	0	2	0	0	0	3	0	0	0
Pseudomonas borealis	0	3	2	0	0	0	0	0	0
Dietzia cinnamea	0	0	0	0	0	5	0	0	0
Brevibacterium album	0	1	1	0	1	2	0	0	0
Kitasatospora melanogena	0	2	0	0	0	1	0	0	2
Edaphobacter modestum	0	0	0	0	0	5	0	0	0
Planococcus columbae	0	1	2	0	1	0	1	0	0
Neisseria elongata	0	0	2	3	0	0	0	0	0
Staphylococcus devriesei	0	2	0	0	0	3	0	0	0
Chromobacterium piscinae	1	1	0	1	1	0	1	0	0
Bacteroides paurosaccharolyticus	1	0	0	0	1	2	0	1	0
Agromyces terreus	0	1	2	0	1	0	1	0	0
Bacillus humi	5	0	0	0	0	0	0	0	0
Thauera mechernichensis	1	0	0	0	0	0	0	0	4
Haemophilus influenzae	0	0	0	4	0	1	0	0	0
Flavobacterium psychrophilum	1	3	0	0	0	0	1	0	0
Luteibacter yeojuensis	1	1	0	0	0	0	1	0	2
Bacteroides acidifaciens	0	2	0	0	0	0	0	2	1
Haliscomenobacter hydrossis	5	0	0	0	0	0	0	0	0
Lactobacillus tucceti	0	2	0	0	0	1	0	0	2
Roseomonas lacus	0	2	1	1	0	0	0	1	0
Negativicoccus succinicivorans	0	1	0	2	1	0	1	0	0
Streptomyces roseogilvus	0	0	1	0	1	0	1	0	2
Bradyrhizobium japonicum	1	3	0	0	0	0	1	0	0
Streptomyces thermocarboxydovorans	0	5	0	0	0	0	0	0	0
Pseudomonas stutzeri	3	0	0	2	0	0	0	0	0
Exiguobacterium antarcticum	0	3	0	2	0	0	0	0	0
Nitrobacter winogradskyi	1	1	0	0	0	0	1	0	2
Glaciecola nitratireducens	0	1	1	1	0	0	0	0	2
Selenomonas noxia	0	0	0	0	0	5	0	0	0
Paenibacillus darangshiensis	1	1	0	0	3	0	0	0	0
Nostoc ellipsosporum	0	2	1	0	0	0	1	1	0
Cohnella damuensis	1	0	0	0	2	0	0	1	1
Thioalkalimicrobium sibiricum	1	0	1	0	0	1	0	0	2
Saccharopolyspora flava	0	0	0	2	3	0	0	0	0
Agrococcus jenensis	0	0	0	0	0	5	0	0	0
Bifidobacterium ruminantium	0	0	0	1	2	0	1	0	1
Pseudomonas teessidea	0	5	0	0	0	0	0	0	0
Arthrobacter rhombi	0	2	0	1	0	2	0	0	0
Chlorobaculum limnaeum	0	0	0	0	2	2	0	0	1
Corynebacterium marinum	0	2	1	1	0	0	0	1	0
Serratia entomophila	1	1	1	1	0	0	0	1	0
Kocuria koreensis	1	2	1	0	1	0	0	0	0
Rhodobium gokarnense	0	5	0	0	0	0	0	0	0
Rhizobium pisi	0	5	0	0	0	0	0	0	0
Bradyrhizobium liaoningense	0	5	0	0	0	0	0	0	0
Acinetobacter schindleri	0	1	3	0	0	1	0	0	0
Sphingopyxis chilensis	1	2	1	0	0	0	1	0	0
Actinokineospora riparia	0	0	0	0	3	1	1	0	0
Marinitoga hydrogenitolerans	0	0	0	0	0	0	4	0	0
Viridibacillus arvi	4	0	0	0	0	0	0	0	0
Pseudomonas putida	0	0	0	4	0	0	0	0	0
Pediococcus cellicola	3	0	0	0	0	1	0	0	0
Flammeovirga arenaria	0	2	0	0	0	0	1	1	0
Corynebacterium ulceribovis	0	0	1	0	3	0	0	0	0
Roseomonas ludipueritiae	4	0	0	0	0	0	0	0	0
Kocuria rhizophila	2	0	0	0	0	0	0	2	0
Couchioplanes caeruleus	0	0	4	0	0	0	0	0	0
Pseudomonas vancouverensis	0	0	4	0	0	0	0	0	0
Mesorhizobium septentrionale	0	0	0	0	2	1	1	0	0
Desulfuromonas thiophila	4	0	0	0	0	0	0	0	0
Mycobacterium neworleansense	0	0	4	0	0	0	0	0	0
Paenibacillus alginolyticus	0	0	0	0	4	0	0	0	0
Bacteriovorax litoralis	0	0	0	0	0	0	0	0	4
Methylosinus pucelana	1	1	0	0	0	0	0	0	2
Anaerolinea thermophila	2	0	0	0	0	0	2	0	0
Acinetobacter nosocomialis	0	0	0	0	4	0	0	0	0
Oceanobacillus iheyensis	0	0	0	0	4	0	0	0	0
Thiorhodococcus pfennigii	0	1	0	0	3	0	0	0	0
Dethiobacter alkaliphilus	2	0	2	0	0	0	0	0	0
Roseomonas gilardii	0	0	4	0	0	0	0	0	0
Syntrophomonas palmitatica	4	0	0	0	0	0	0	0	0
Phaeobacter arcticus	0	2	0	0	1	0	1	0	0
Dyadobacter alkalitolerans	0	0	0	1	2	0	0	0	1
Desulfovibrio ferrophilus	0	1	0	1	1	0	0	1	0
Deinococcus soli	1	0	0	1	0	1	1	0	0
Aeromicrobium erythreum	1	2	0	0	0	0	1	0	0
Pseudomonas proteolytica	1	0	0	0	3	0	0	0	0
Chromobacterium pseudoviolaceum	0	0	3	0	0	0	1	0	0
Lactobacillus ultunensis	3	0	0	1	0	0	0	0	0
Macrococcus bovicus	0	0	3	0	0	1	0	0	0
Flavobacterium glycines	0	0	0	0	1	2	0	0	1
Cupriavidus metallidurans	0	0	0	0	0	4	0	0	0
Capnocytophaga granulosa	0	0	0	4	0	0	0	0	0
Nitrobacter vulgaris	0	0	0	0	0	0	3	0	1
Corynebacterium propinquum	0	1	1	0	0	0	0	2	0
Ruminococcus gnavus	2	0	0	0	1	0	0	1	0
Sporolactobacillus putidus	1	2	0	0	0	0	1	0	0
Thalassospira xianhensis	0	1	0	0	2	0	0	0	1
Marinomonas basaltis	0	0	0	0	1	0	0	1	2
Thermobaculum terrenum	0	0	1	0	1	0	0	0	2
Hydrogenophaga bisanensis	0	0	4	0	0	0	0	0	0
Flavobacterium cauense	0	0	0	0	3	0	0	0	1
Brevibacterium aureum	4	0	0	0	0	0	0	0	0
Aminobacter aganoensis	0	0	2	0	0	0	0	0	2
Streptococcus oligofermentans	0	0	0	3	0	1	0	0	0
Syntrophobacter wolinii	1	0	0	0	2	0	0	0	1
Saccharopolyspora halophila	0	0	1	0	0	0	2	0	1
Janibacter sanguinis	0	0	0	1	0	1	1	0	1
Propionicimonas paludicola	0	1	0	0	0	3	0	0	0
Magnetospirillum bellicus	0	1	1	0	0	1	0	0	1
Nitrosovibrio tenuis	2	0	0	0	0	0	0	1	1
Pseudomonas xanthomarina	2	0	0	0	0	0	0	0	2
Psychrobacter proteolyticus	0	4	0	0	0	0	0	0	0
Pseudomonas entomophila	0	3	0	1	0	0	0	0	0
Hydrogenophaga intermedia	0	4	0	0	0	0	0	0	0
Prevotella dentasini	1	0	0	0	1	2	0	0	0
Anoxybacillus flavithermus	0	0	0	0	0	0	0	4	0
Deinococcus hopiensis	0	2	0	0	1	0	0	1	0
Arthrobacter psychrophenolicus	0	4	0	0	0	0	0	0	0
Candidatus Contubernalis alkalaceticum	0	2	0	1	0	0	0	0	1
Actinocorallia herbida	1	0	0	0	1	2	0	0	0
Parabacteroides merdae	1	0	0	0	1	0	1	1	0
Facklamia tabacinasalis	0	4	0	0	0	0	0	0	0
Bacillus pseudomegaterium	0	2	0	0	0	0	0	0	2
Paenibacillus daejeonensis	3	0	0	0	0	0	0	0	0
Sporichthya polymorpha	2	0	1	0	0	0	0	0	0
Microbacterium flavescens	0	3	0	0	0	0	0	0	0
Methylobacterium radiotolerans	0	3	0	0	0	0	0	0	0
Kocuria palustris	3	0	0	0	0	0	0	0	0
Sporosarcina contaminans	0	0	0	0	3	0	0	0	0
Shewanella pneumatophori	0	2	0	1	0	0	0	0	0
Actinokineospora diospyrosa	3	0	0	0	0	0	0	0	0
Amycolatopsis ultiminotia	0	0	3	0	0	0	0	0	0
Kaistia granuli	0	3	0	0	0	0	0	0	0
Prevotella timonensis	0	3	0	0	0	0	0	0	0
Ralstonia mannitolilytica	0	3	0	0	0	0	0	0	0
Bifidobacterium indicum	0	2	1	0	0	0	0	0	0
Roseospira visakhapatnamensis	1	1	1	0	0	0	0	0	0
Deinococcus aeria	2	0	0	1	0	0	0	0	0
Prevotella corporis	0	3	0	0	0	0	0	0	0
Slackia faecicanis	0	2	0	1	0	0	0	0	0
Lactococcus fujiensis	0	2	1	0	0	0	0	0	0
Sphingomonas haloaromaticamans	1	0	0	1	1	0	0	0	0
Modestobacter marinus	2	0	1	0	0	0	0	0	0
Actinobacillus porcinus	0	2	0	1	0	0	0	0	0
Trabulsiella odontotermitis	0	0	3	0	0	0	0	0	0
Sulfurospirillum deleyianum	0	3	0	0	0	0	0	0	0
Helicobacter cinaedi	0	0	1	1	1	0	0	0	0
Actinomyces georgiae	0	3	0	0	0	0	0	0	0
Corynebacterium cystitidis	0	0	3	0	0	0	0	0	0
Dialister micraerophilus	3	0	0	0	0	0	0	0	0
Lactobacillus senmaizukei	0	1	0	1	1	0	0	0	0
Sporosarcina soli	1	0	0	0	2	0	0	0	0
Haloanella gallinarum	0	3	0	0	0	0	0	0	0
Bacillus soli	0	3	0	0	0	0	0	0	0
Bacillus alcalophilus	3	0	0	0	0	0	0	0	0
Mesorhizobium huakuii	0	0	1	0	2	0	0	0	0
Anaerococcus vaginalis	0	0	1	0	2	0	0	0	0
Caulobacter henricii	3	0	0	0	0	0	0	0	0
Propionigenium modestum	0	1	0	2	0	0	0	0	0
Roseococcus thiosulfatophilus	2	0	1	0	0	0	0	0	0
Actinobacillus rossii	0	3	0	0	0	0	0	0	0
Desulfosporosinus auripigmenti	2	0	0	0	1	0	0	0	0
Erysipelothrix inopinata	0	0	0	0	0	3	0	0	0
Citromicrobium bathyomarinum	0	0	0	0	0	3	0	0	0
Pseudomonas parafulva	0	2	0	0	0	1	0	0	0
Desulfuromonas svalbardensis	0	0	1	0	1	0	1	0	0
Microbacterium kribbense	1	0	1	0	0	0	1	0	0
Rhodococcus baikonurensis	0	0	0	0	1	1	1	0	0
Paenibacillus caespitis	1	0	0	0	1	0	1	0	0
Microbacterium halophilum	1	1	0	0	0	0	1	0	0
Actinoallomurus amamiensis	0	0	1	0	0	0	2	0	0
Bifidobacterium scardovii	0	0	2	0	0	0	0	1	0
Actinobacillus pleuropneumoniae	0	2	0	0	0	1	0	0	0
Kocuria assamensis	1	0	0	1	0	1	0	0	0
Lactobacillus frumenti	1	1	0	0	0	1	0	0	0
Rhodococcus opacus	0	0	0	1	1	1	0	0	0
Staphylococcus agnetis	0	1	1	0	0	1	0	0	0
Corynebacterium mucifaciens	0	0	0	0	0	3	0	0	0
Lactobacillus letivazi	1	1	0	0	0	1	0	0	0
Acinetobacter radioresistens	0	0	2	0	0	1	0	0	0
Pediococcus stilesii	0	0	0	0	0	3	0	0	0
Streptococcus australis	0	0	0	1	0	2	0	0	0
Olivibacter soli	0	0	0	1	0	2	0	0	0
Acetobacterium malicum	0	0	0	0	0	0	0	3	0
Agromyces fucosus	0	1	0	0	0	1	0	0	1
Streptomyces qinlingensis	0	0	0	1	0	0	0	1	1
Bacillus ferrariarum	0	1	0	0	0	0	0	0	2
Alkalibacterium subtropicum	0	0	0	0	0	0	0	1	2
Limnohabitans planktonicus	0	0	0	0	2	0	0	0	1
Parabacteroides distasonis	0	0	0	1	0	1	0	0	1
Paenibacillus taiwanensis	0	0	0	1	0	0	0	1	1
Saccharopolyspora gloriosa	0	1	0	0	0	0	1	0	1
Planctomyces limnophilus	1	0	0	0	0	0	1	0	1
Leuconostoc carnosum	0	0	0	0	0	0	0	0	3
Hydrogenophilus hirschii	1	0	0	0	0	0	0	0	2
Staphylococcus auricularis	0	0	1	0	0	0	0	2	0
Pseudonocardia aurantiaca	0	0	0	0	1	0	1	1	0
Deinococcus caeni	1	0	0	0	0	0	1	1	0
Chromobacterium subtsugae	1	0	0	0	0	1	0	1	0
Bacillus subterraneus	0	2	0	0	0	0	0	0	1
Roseospira thiosulfatophila	0	0	1	0	0	0	0	1	1
Tetrasphaera australiensis	1	0	0	0	0	0	0	1	1
Litoricola lipolytica	1	0	0	0	0	0	0	1	1
Bacteroides intestinalis	0	0	0	0	1	0	0	1	1
Gordonia australis	0	1	0	1	0	0	0	0	1
Leptospira licerasiae	0	0	0	1	0	0	0	0	2
Rhodanobacter ginsenosidimutans	0	0	0	0	1	2	0	0	0
Syntrophomonas bryantii	1	0	0	1	1	0	0	0	0
Clostridium fallax	1	0	0	0	2	0	0	0	0
Anaerococcus hydrogenalis	0	0	0	0	3	0	0	0	0
Arcobacter marinus	0	0	0	0	3	0	0	0	0
Agromyces ramosus	0	2	0	0	0	0	0	0	0
Clostridium akagii	0	0	0	0	2	0	0	0	0
Novosphingobium indicum	0	1	0	0	0	0	0	1	0
Mycobacterium manitobense	0	2	0	0	0	0	0	0	0
Staphylococcus kloosii	0	1	1	0	0	0	0	0	0
Geobacter uraniireducens	0	0	1	0	1	0	0	0	0
Jeotgalicoccus coquinae	0	1	0	0	0	0	0	1	0
Propionibacterium propionicum	0	0	2	0	0	0	0	0	0
Phaeobacter inhibens	0	0	1	0	0	0	0	1	0
Dermacoccus abyssi	0	0	1	0	0	0	0	1	0
Trichodesmium contortum	0	0	0	0	0	0	1	1	0
Sphingomonas suberifaciens	0	1	1	0	0	0	0	0	0
Flavobacterium xanthum	0	0	0	1	0	0	0	1	0
Methanoculleus receptaculi	0	2	0	0	0	0	0	0	0
Chitinophaga pinensis	0	2	0	0	0	0	0	0	0
Lactobacillus salivarius	0	0	0	0	1	0	0	1	0
Campylobacter rectus	0	0	2	0	0	0	0	0	0
Crocosphaera watsonii	0	0	0	0	0	1	0	1	0
Peptoniphilus tyrrelliae	0	0	2	0	0	0	0	0	0
Actinomadura rudentiformis	0	1	0	0	0	0	0	1	0
Microbacterium flavum	0	0	0	0	0	1	0	1	0
Microbacterium binotii	0	0	0	0	0	0	1	1	0
Methylocella silvestris	1	0	0	0	0	0	1	0	0
Mycobacterium buckleii	0	0	0	0	1	0	1	0	0
Jannaschia seohaensis	0	0	0	0	0	1	1	0	0
Phycicoccus jejuensis	1	1	0	0	0	0	0	0	0
Desulfobulbus elongatus	0	0	1	0	0	0	1	0	0
Thioalkalivibrio jannaschii	1	0	0	0	0	0	1	0	0
Desulfotomaculum thermoacetoxidans	1	1	0	0	0	0	0	0	0
Flavobacterium flevense	0	0	0	0	1	0	1	0	0
Pseudonocardia khuvsgulensis	1	0	0	1	0	0	0	0	0
Deinococcus aetherius	2	0	0	0	0	0	0	0	0
Sphingomonas leidyia	1	0	0	0	1	0	0	0	0
Candidatus Phlomobacter fragariae	0	0	0	0	1	0	0	1	0
Mycoplasma sualvi	0	0	0	0	0	1	1	0	0
Gramella portivictoriae	0	0	0	0	0	0	2	0	0
Actinoallomurus purpureus	0	0	0	1	0	0	1	0	0
Amycolatopsis jejuensis	0	0	1	0	0	0	1	0	0
Paracoccus kocurii	1	1	0	0	0	0	0	0	0
Paracoccus kamogawaensis	0	1	0	0	0	0	1	0	0
Bacillus djibelorensis	0	0	0	0	2	0	0	0	0
Thermodesulfovibrio aggregans	0	0	0	0	1	0	0	0	1
Hymenobacter ocellatus	1	0	0	0	0	0	1	0	0
Saccharomonospora xinjiangensis	0	0	2	0	0	0	0	0	0
Helicobacter mesocricetorum	0	0	0	0	2	0	0	0	0
Kushneria aurantia	0	0	0	0	0	0	0	0	2
Azovibrio restrictus	1	0	0	0	0	0	0	0	1
Rheinheimera soli	0	1	0	0	0	0	0	0	1
Microlunatus aurantiacus	0	2	0	0	0	0	0	0	0
Pseudomonas mandelii	1	0	0	0	0	0	0	0	1
Kaistia adipata	0	2	0	0	0	0	0	0	0
Gordonia soli	0	0	0	0	0	1	0	1	0
Actinoalloteichus alkalophilus	0	0	0	0	0	0	0	1	1
Pseudoxanthomonas yeongjuensis	1	0	0	0	0	0	0	0	1
Erwinia billingiae	0	2	0	0	0	0	0	0	0
Anaerolinea thermolimosa	0	0	0	0	0	0	0	0	2
Capnocytophaga leadbetteri	0	2	0	0	0	0	0	0	0
Tenacibaculum litopenaei	0	0	0	0	0	0	0	0	2
Clostridium lacusfryxellense	0	1	0	0	1	0	0	0	0
Hydrogenophilus halorhabdus	0	0	0	0	0	0	0	0	2
Rubrivivax gelatinosus	0	0	0	0	0	0	0	0	2
Fructobacillus pseudoficulneus	0	0	0	0	2	0	0	0	0
Demequina salsinemoris	0	0	1	0	1	0	0	0	0
Spirosoma linguale	0	0	0	1	1	0	0	0	0
Staphylococcus warneri	0	0	0	0	0	0	0	2	0
Williamsia marianensis	0	0	0	0	0	1	0	0	1
Mesorhizobium loti	0	0	0	0	0	1	0	1	0
Clostridium papyrosolvens	0	0	0	1	1	0	0	0	0
Desulfovibrio frigidus	0	0	0	0	1	0	0	0	1
Corynebacterium falsenii	0	0	2	0	0	0	0	0	0
Dokdonella koreensis	0	0	0	0	1	0	0	0	1
Marinomonas arctica	0	2	0	0	0	0	0	0	0
Thermus rehai	0	0	0	0	0	0	1	0	1
Pseudonocardia antarctica	0	0	2	0	0	0	0	0	0
Streptomyces thermospinosisporus	0	2	0	0	0	0	0	0	0
Sphingobium amiense	1	1	0	0	0	0	0	0	0
Anaerococcus prevotii	0	0	0	0	0	0	0	2	0
Brochothrix campestris	0	2	0	0	0	0	0	0	0
Psychrobacter phenylpyruvicus	0	1	0	0	0	0	0	1	0
Pseudomonas pavonaceae	0	2	0	0	0	0	0	0	0
Aeromicrobium tamlense	0	1	0	0	0	0	0	1	0
Halanaerobacter chitinivorans	0	0	0	0	0	0	1	0	1
Nannocystis pusilla	0	2	0	0	0	0	0	0	0
Burkholderia acidipaludis	0	0	0	0	0	0	1	0	1
Dechloromonas aromatica	1	0	1	0	0	0	0	0	0
Agrobacterium albertimagni	1	0	1	0	0	0	0	0	0
Soehngenia saccharolytica	2	0	0	0	0	0	0	0	0
Comamonas koreensis	0	0	0	0	0	0	1	0	1
Pasteurella pneumotropica	1	0	0	1	0	0	0	0	0
Syntrophomonas cellicola	2	0	0	0	0	0	0	0	0
Marinitoga okinawensis	2	0	0	0	0	0	0	0	0
Acidobacterium capsulatum	0	0	0	0	0	2	0	0	0
Aeromicrobium alkaliterrae	2	0	0	0	0	0	0	0	0
Thermoanaerobacter kivui	0	0	0	0	0	0	0	0	2
Virgibacillus chiguensis	0	0	0	1	0	1	0	0	0
Anaerobacillus alkalilacustre	0	0	0	0	0	2	0	0	0
Corynebacterium coyleae	1	0	0	0	0	1	0	0	0
Pseudoalteromonas aliena	0	0	0	0	0	2	0	0	0
Acinetobacter haemolyticus	2	0	0	0	0	0	0	0	0
Streptomyces thermoluteus	0	1	0	0	1	0	0	0	0
Lactobacillus siliginis	0	1	0	0	0	1	0	0	0
Methylocella palustris	2	0	0	0	0	0	0	0	0
Marinobacterium sediminicola	2	0	0	0	0	0	0	0	0
Streptococcus ursoris	0	1	0	1	0	0	0	0	0
Butyricimonas synergistica	0	0	1	0	0	1	0	0	0
Bacillus hackensackii	0	0	0	0	1	1	0	0	0
Bacillus deserti	0	0	0	0	0	2	0	0	0
Burkholderia vietnamiensis	2	0	0	0	0	0	0	0	0
Polynucleobacter difficilis	0	0	0	0	1	1	0	0	0
Bradyrhizobium yuanmingense	0	0	0	0	2	0	0	0	0
Micromonospora halophytica	0	0	1	0	1	0	0	0	0
Methylobacterium organophilum	0	0	0	0	0	2	0	0	0
Catonella morbi	0	0	0	2	0	0	0	0	0
Collimonas pratensis	0	1	0	0	0	1	0	0	0
Pseudonocardia asaccharolytica	0	0	0	0	0	2	0	0	0
Paenibacillus pocheonensis	0	1	0	0	0	1	0	0	0
Listeria innocua	0	0	0	1	0	1	0	0	0
Desulfovibrio caledoniensis	0	0	0	0	0	0	1	0	1
Bacillus infantis	0	0	0	0	1	1	0	0	0
Sediminibacillus halophilus	0	0	0	1	0	1	0	0	0
Anaerotruncus colihominis	1	0	0	0	0	1	0	0	0
Arthrobacter gangotriensis	0	0	0	2	0	0	0	0	0
Exiguobacterium undae	0	0	0	2	0	0	0	0	0
Bacillus okhensis	2	0	0	0	0	0	0	0	0
Treponema socranskii	0	0	0	2	0	0	0	0	0
Zobellia laminariae	0	1	0	1	0	0	0	0	0
Exiguobacterium soli	1	0	0	0	1	0	0	0	0
Virgibacillus sediminis	1	0	0	1	0	0	0	0	0
Mycoplasma haemominutum	0	1	0	1	0	0	0	0	0
Lactobacillus intermedius	0	0	1	1	0	0	0	0	0
Paucibacter toxinivorans	0	0	0	0	1	1	0	0	0
Alkalibacillus salilacus	0	1	0	0	0	1	0	0	0
Cohnella hongkongensis	0	0	0	0	2	0	0	0	0
Desulfovibrio carbinolicus	0	0	1	0	0	0	0	0	1
Asticcacaulis taihuensis	1	0	0	0	0	0	0	0	1
Desemzia incerta	1	0	0	0	0	0	0	0	0
Bradyrhizobium canariense	1	0	0	0	0	0	0	0	0
Prevotella enoeca	0	1	0	0	0	0	0	0	0
Paracoccus marcusii	1	0	0	0	0	0	0	0	0
Rhizobium mesoamericanum	1	0	0	0	0	0	0	0	0
Actinopolyspora salina	0	0	0	0	0	0	0	0	1
Deinococcus murrayi	1	0	0	0	0	0	0	0	0
Hyphomicrobium vulgare	1	0	0	0	0	0	0	0	0
Campylobacter volucris	0	0	0	0	0	0	0	0	1
Ochrobactrum pecoris	0	0	0	0	1	0	0	0	0
Pseudomonas alkylphenolia	0	0	0	0	1	0	0	0	0
Veillonella magna	0	1	0	0	0	0	0	0	0
Streptomyces thermodiastaticus	1	0	0	0	0	0	0	0	0
Candidatus Phytoplasma phoenicium	1	0	0	0	0	0	0	0	0
Flavobacterium suncheonense	1	0	0	0	0	0	0	0	0
Xenophilus azovorans	0	0	0	0	0	0	0	0	1
Paracoccus carotinifaciens	1	0	0	0	0	0	0	0	0
Methanofollis ethanolicus	1	0	0	0	0	0	0	0	0
Erwinia rhapontici	0	1	0	0	0	0	0	0	0
Sphaerisporangium rubeum	0	0	0	0	0	0	0	0	1
Desulfuromonas acetoxidans	0	0	0	0	0	0	0	0	1
Lysinibacillus cresolivorans	0	1	0	0	0	0	0	0	0
Amphritea atlantica	1	0	0	0	0	0	0	0	0
Streptomyces scabrisporus	1	0	0	0	0	0	0	0	0
Sphingomonas desiccabilis	0	0	0	0	0	0	0	0	1
Desulfotomaculum salinum	1	0	0	0	0	0	0	0	0
Erwinia mallotivora	0	0	0	0	0	0	0	0	1
Clostridium malenominatum	1	0	0	0	0	0	0	0	0
Methylophaga lonarensis	1	0	0	0	0	0	0	0	0
Kitasatospora mediocidica	1	0	0	0	0	0	0	0	0
Pseudomonas mucidolens	1	0	0	0	0	0	0	0	0
Bacillus herbersteinensis	0	0	0	0	0	0	0	0	1
Phycicoccus bigeumensis	1	0	0	0	0	0	0	0	0
Nesterenkonia halobia	1	0	0	0	0	0	0	0	0
Arthrobacter nicotianae	1	0	0	0	0	0	0	0	0
Mycobacterium neglectum	0	1	0	0	0	0	0	0	0
Meiothermus granaticius	1	0	0	0	0	0	0	0	0
Pseudonocardia xinjiangensis	0	0	0	0	1	0	0	0	0
Devosia yakushimensis	0	1	0	0	0	0	0	0	0
Lactobacillus acidophilus	1	0	0	0	0	0	0	0	0
Paenibacillus panacisoli	0	1	0	0	0	0	0	0	0
Bacillus thioparans	0	1	0	0	0	0	0	0	0
Pseudomonas thermotolerans	0	1	0	0	0	0	0	0	0
Sphingobacterium faecium	1	0	0	0	0	0	0	0	0
Agromyces bracchium	0	1	0	0	0	0	0	0	0
Sterolibacterium denitrificans	0	0	0	0	0	0	0	0	1
Acidocella aluminiidurans	0	0	0	0	0	0	0	0	1
Actinopolyspora indiensis	0	0	0	0	0	0	0	0	1
Gordonia otitidis	0	0	0	0	0	0	0	0	1
Rhizobium tropici	0	1	0	0	0	0	0	0	0
Corynebacterium atypicum	0	1	0	0	0	0	0	0	0
Saccharomonospora thermoviridis	0	0	0	0	0	0	0	0	1
Prevotella bivia	0	1	0	0	0	0	0	0	0
Fructobacillus fructosus	0	0	0	0	0	0	0	0	1
Geobacillus kaue	0	1	0	0	0	0	0	0	0
Agromyces neolithicus	0	1	0	0	0	0	0	0	0
Hymenobacter psychrotolerans	1	0	0	0	0	0	0	0	0
Kaistia soli	0	1	0	0	0	0	0	0	0
Vagococcus penaei	0	1	0	0	0	0	0	0	0
Marinomonas ushuaiensis	0	1	0	0	0	0	0	0	0
Mycobacterium hackensackense	0	1	0	0	0	0	0	0	0
Actinomadura latina	0	1	0	0	0	0	0	0	0
Vibrio hippocampi	0	1	0	0	0	0	0	0	0
Sporosarcina aquimarina	1	0	0	0	0	0	0	0	0
Streptomyces aomiensis	0	1	0	0	0	0	0	0	0
Streptomyces olivaceus	0	0	0	0	1	0	0	0	0
Collimonas fungivorans	0	0	0	0	1	0	0	0	0
Corynebacterium timonense	0	0	0	0	0	0	0	0	1
Gillisia sandarakina	0	1	0	0	0	0	0	0	0
Cerasicoccus arenae	0	0	0	0	0	0	0	0	1
Jonesia quinghaiensis	0	1	0	0	0	0	0	0	0
Salinicoccus carnicancri	0	1	0	0	0	0	0	0	0
Mycobacterium lentiflavum	0	1	0	0	0	0	0	0	0
Rickettsia aeschlimannii	0	0	0	0	0	0	0	0	1
Ornithinicoccus hortensis	1	0	0	0	0	0	0	0	0
Paracoccus alkenifer	1	0	0	0	0	0	0	0	0
Megamonas funiformis	0	0	0	0	0	0	0	0	1
Chryseobacterium oranimense	0	1	0	0	0	0	0	0	0
Gluconobacter nephelii	0	1	0	0	0	0	0	0	0
Halanaerobium fermentans	0	0	0	0	0	0	0	0	1
Amycolatopsis mediterranei	1	0	0	0	0	0	0	0	0
Acetobacter pasteurianus	0	1	0	0	0	0	0	0	0
Candidatus Phytoplasma pini	0	0	0	0	0	0	0	0	1
Pelobacter acetylenicus	0	0	0	0	1	0	0	0	0
Sphingobium olei	0	1	0	0	0	0	0	0	0
Streptomyces variegatus	0	1	0	0	0	0	0	0	0
Chryseobacterium ureilyticum	0	1	0	0	0	0	0	0	0
Enterobacter cloacae	1	0	0	0	0	0	0	0	0
Actinopolymorpha alba	0	0	0	0	0	0	0	0	1
Gramella marina	0	1	0	0	0	0	0	0	0
Agrobacterium rubi	0	1	0	0	0	0	0	0	0
Ruminococcus callidus	0	1	0	0	0	0	0	0	0
Mycobacterium engbaekii	0	0	0	0	0	0	0	0	1
Photobacterium kishitanii	1	0	0	0	0	0	0	0	0
Amycolatopsis saalfeldensis	0	0	0	0	0	0	0	0	1
Anoxybacillus rupiensis	0	1	0	0	0	0	0	0	0
Acinetobacter seohaensis	0	1	0	0	0	0	0	0	0
Devosia chinhatensis	0	1	0	0	0	0	0	0	0
Rikenella microfusus	0	1	0	0	0	0	0	0	0
Nocardia vermiculata	0	1	0	0	0	0	0	0	0
Burkholderia kururiensis	0	1	0	0	0	0	0	0	0
Microbulbifer epialgicus	0	1	0	0	0	0	0	0	0
Paenibacillus ourofinensis	0	1	0	0	0	0	0	0	0
Corynebacterium urealyticum	1	0	0	0	0	0	0	0	0
Fusobacterium periodonticum	0	1	0	0	0	0	0	0	0
Caulobacter vibrioides	0	1	0	0	0	0	0	0	0
Sphingobacterium kitahiroshimense	1	0	0	0	0	0	0	0	0
Allochromatium palmeri	0	0	0	0	1	0	0	0	0
Sanguibacter antarcticus	0	0	0	1	0	0	0	0	0
Prevotella veroralis	0	0	0	1	0	0	0	0	0
Actinoplanes digitatis	0	0	0	0	1	0	0	0	0
Planomicrobium alkanoclasticum	0	0	0	1	0	0	0	0	0
Methylophaga thiooxydans	0	0	0	0	1	0	0	0	0
Treponema succinifaciens	0	0	0	1	0	0	0	0	0
Neisseria flavescens	0	0	0	1	0	0	0	0	0
Streptomyces ginsengisoli	0	0	0	1	0	0	0	0	0
Capnocytophaga ochracea	0	0	0	1	0	0	0	0	0
Mycobacterium pallens	0	0	0	1	0	0	0	0	0
Friedmanniella sagamiharensis	0	0	0	0	0	1	0	0	0
Mycobacterium vaccae	0	0	0	0	0	1	0	0	0
Deinococcus piscis	0	0	0	0	0	1	0	0	0
Pedobacter africanus	0	0	0	0	0	1	0	0	0
Amycolatopsis flava	0	0	0	0	0	1	0	0	0
Microbacterium chocolatum	0	0	0	1	0	0	0	0	0
Streptococcus dentirousetti	0	0	0	1	0	0	0	0	0
Niabella aurantiaca	0	0	0	0	0	1	0	0	0
Bartonella phoceensis	0	0	0	0	0	1	0	0	0
Flavobacterium frigidimaris	0	0	0	0	0	0	1	0	0
Lactobacillus hayakitensis	0	0	0	0	0	0	1	0	0
Microbacterium pumilum	0	0	0	0	0	0	1	0	0
Nodularia baltica	0	0	0	0	0	0	1	0	0
Mycobacterium acapulcensis	0	0	0	0	1	0	0	0	0
Pedobacter hartonius	0	0	0	0	0	0	1	0	0
Bifidobacterium asteroides	0	0	0	0	0	0	1	0	0
Pseudomonas agarici	0	0	0	0	0	0	0	1	0
Promicromonospora kroppenstedtii	0	0	0	0	0	0	1	0	0
Microlunatus ginsengisoli	0	0	0	1	0	0	0	0	0
Clostridium saccharoperbutylacetonicum	0	0	0	1	0	0	0	0	0
Fervidobacterium pennivorans	0	0	0	0	0	0	1	0	0
Sarcina maxima	0	0	0	0	1	0	0	0	0
Bacillus oryzae	0	0	0	0	0	0	1	0	0
Tenacibaculum adriaticum	0	0	0	0	1	0	0	0	0
Rickettsia marmionii	0	0	0	0	0	0	1	0	0
Hydrogenophilus denitrificans	0	0	0	0	0	0	1	0	0
Cardiobacterium hominis	0	0	0	0	0	0	1	0	0
Anabaena augstumalis	0	0	0	0	0	1	0	0	0
Hymenobacter rigui	0	0	0	0	0	1	0	0	0
Morganella psychrotolerans	0	0	0	0	0	1	0	0	0
Mycobacterium lacticola	0	0	0	0	0	1	0	0	0
Clostridium sulfidigenes	0	0	0	0	1	0	0	0	0
Phyllobacterium brassicacearum	0	0	0	0	1	0	0	0	0
Sphingopyxis panaciterrae	0	0	0	0	0	1	0	0	0
Lactobacillus equi	0	0	0	0	0	1	0	0	0
Lactobacillus thailandensis	0	0	0	0	0	1	0	0	0
Lentibacillus kapialis	0	0	0	0	0	1	0	0	0
Mycobacterium gilvum	0	0	0	0	0	1	0	0	0
Candidatus Blochmannia herculeanus	0	0	0	0	1	0	0	0	0
Streptomyces fumigatiscleroticus	0	0	0	0	1	0	0	0	0
Desulfovibrio aceae	0	0	0	0	0	1	0	0	0
Thauera terpenica	0	0	0	0	1	0	0	0	0
Sporosarcina luteola	0	0	0	0	1	0	0	0	0
Clostridium tepidiprofundi	0	0	0	0	1	0	0	0	0
Ruminococcus bromii	0	0	0	0	1	0	0	0	0
Lentzea waywayandensis	0	0	0	0	1	0	0	0	0
Psychromonas ossibalaenae	0	0	0	0	1	0	0	0	0
Streptococcus pneumoniae	0	0	0	0	0	1	0	0	0
Haemophilus aegyptius	0	0	0	0	0	1	0	0	0
Pedobacter heparinus	0	0	0	0	0	1	0	0	0
Rhodanobacter fulvus	0	0	0	0	1	0	0	0	0
Methylobacterium gregans	0	0	0	0	0	1	0	0	0
Allobaculum stercoricanis	0	0	0	1	0	0	0	0	0
Friedmanniella okinawensis	0	0	0	0	0	1	0	0	0
Geobacillus anatolicus	0	0	0	0	1	0	0	0	0
Bifidobacterium choerinum	0	0	0	0	0	1	0	0	0
Winogradskyella exilis	0	0	0	0	0	1	0	0	0
Pseudoalteromonas issachenkonii	0	0	0	0	0	1	0	0	0
Staphylococcus lugdunensis	0	0	0	0	0	1	0	0	0
Pseudonocardia benzenivorans	0	0	0	0	0	1	0	0	0
Achromobacter insolitus	0	0	0	0	0	1	0	0	0
Mycoplasma caviae	0	0	0	0	0	1	0	0	0
Dickeya dianthicola	0	0	0	1	0	0	0	0	0
Treponema porcinum	0	0	0	1	0	0	0	0	0
Leucobacter komagatae	0	0	0	0	0	1	0	0	0
Saccharothrix yanglingensis	0	0	1	0	0	0	0	0	0
Corynebacterium kutscheri	0	0	1	0	0	0	0	0	0
Streptosporangium brasiliense	0	0	1	0	0	0	0	0	0
Methanocorpusculum parvum	0	0	1	0	0	0	0	0	0
Sphingomonas phyllosphaerae	0	0	1	0	0	0	0	0	0
Peptoniphilus lacrimalis	0	0	0	0	0	0	0	1	0
Sphingomonas hankookensis	0	0	0	0	0	0	0	1	0
Chitinophaga japonensis	0	0	0	0	0	0	0	0	1
Telmatospirillum siberiense	0	0	0	0	0	0	0	0	1
Nesterenkonia lacusekhoensis	0	0	1	0	0	0	0	0	0
Verrucosispora gifhornensis	0	0	1	0	0	0	0	0	0
Acetobacterium submarinus	0	0	1	0	0	0	0	0	0
Geobacter hydrogenophilus	0	0	1	0	0	0	0	0	0
Aquimarina macrocephali	0	0	0	0	0	0	0	1	0
Marichromatium gracile	0	0	1	0	0	0	0	0	0
Streptomyces tendae	0	0	0	0	1	0	0	0	0
Thermoanaerobacter sulfurigignens	0	0	1	0	0	0	0	0	0
Clostridium algidicarnis	0	0	1	0	0	0	0	0	0
Comamonas aquatica	0	0	1	0	0	0	0	0	0
Saccharothrix australiensis	0	0	0	0	1	0	0	0	0
Deefgea rivuli	0	0	0	0	0	0	0	0	1
Leptotrichia trevisanii	0	1	0	0	0	0	0	0	0
Bizionia saleffrena	0	0	0	0	0	0	0	0	1
Amycolatopsis decaplanina	0	0	0	0	0	0	0	0	1
Marinomonas brasiliensis	0	0	0	0	0	0	0	0	1
Planctomyces maris	0	0	0	0	0	0	0	0	1
Paenibacillus forsythiae	0	0	0	0	0	0	0	0	1
Caldicellulosiruptor bescii	0	0	0	0	0	0	0	0	1
Streptomyces ruber	0	1	0	0	0	0	0	0	0
Flavobacterium soli	0	0	0	0	1	0	0	0	0
Leuconostoc palmae	0	0	0	0	0	0	0	0	1
Ammoniphilus oxalivorans	0	0	0	0	0	0	0	0	1
Nocardia devorans	0	1	0	0	0	0	0	0	0
Streptomyces piomogenus	0	1	0	0	0	0	0	0	0
Janibacter corallicola	0	0	0	0	1	0	0	0	0
Puniceicoccus vermicola	0	0	0	0	0	0	0	0	1
Acinetobacter xiamenensis	0	1	0	0	0	0	0	0	0
Marinobacter santoriniensis	0	0	0	0	1	0	0	0	0
Nocardia alboflava	0	0	1	0	0	0	0	0	0
Sphingomonas yunnanensis	0	0	0	0	0	0	0	1	0
Mycobacterium confluentis	0	0	1	0	0	0	0	0	0
Anaeromusa acidaminophila	0	0	1	0	0	0	0	0	0
Planomicrobium stackebrandtii	0	0	1	0	0	0	0	0	0
Vibrio litoralis	0	0	0	0	0	0	0	1	0
Pedobacter westerhofensis	0	0	0	0	0	0	0	1	0
Staphylococcus felis	0	0	1	0	0	0	0	0	0
Flavobacterium pectinovorum	0	0	1	0	0	0	0	0	0
Methylophaga alcalica	0	0	0	0	1	0	0	0	0
Lactobacillus apis	0	0	0	0	0	0	0	1	0
Sphingomonas sanguinis	0	0	1	0	0	0	0	0	0
Selenomonas dianae	0	0	1	0	0	0	0	0	0
Hydrogenophaga taeniospiralis	0	0	0	0	0	0	0	1	0
Georgenia soli	0	0	1	0	0	0	0	0	0
Microbacterium ulmi	0	0	0	0	0	0	0	1	0
Treponema zioleckii	0	0	1	0	0	0	0	0	0
Paracoccus halotolerans	0	0	1	0	0	0	0	0	0
Denitrobacter permanens	0	0	0	0	0	0	0	1	0
Prevotella buccalis	0	0	0	0	0	0	0	1	0
Mycobacterium aemonae	0	0	1	0	0	0	0	0	0
Candidatus Endobugula glebosa	0	0	1	0	0	0	0	0	0
Actinomyces meyeri	0	0	1	0	0	0	0	0	0
Chryseobacterium isbiliense	0	0	1	0	0	0	0	0	0
Gordonia desulfuricans	0	0	1	0	0	0	0	0	0
Capnocytophaga haemolytica	0	0	0	0	0	0	0	1	0
Pseudomonas collierea	0	0	1	0	0	0	0	0	0
Candidatus Blochmannia rufipes	0	0	1	0	0	0	0	0	0
Georgenia halophila	0	0	1	0	0	0	0	0	0
Gordonia lacunae	0	0	1	0	0	0	0	0	0
Pseudonocardia ammonioxydans	0	0	1	0	0	0	0	0	0
Helicobacter ganmani	0	0	0	0	0	0	0	1	0
Ochrobactrum thiophenivorans	0	0	1	0	0	0	0	0	0
Clostridium bovipellis	0	0	1	0	0	0	0	0	0
Halomonas neptunia	0	0	1	0	0	0	0	0	0
Acinetobacter parvus	0	0	1	0	0	0	0	0	0
Porphyromonas circumdentaria	0	0	1	0	0	0	0	0	0
Promicromonospora umidemergens	0	0	1	0	0	0	0	0	0
Desulfosarcina ovata	1	0	0	0	0	0	0	0	0

## Sheet: Bact_class_Agg_Counts
Class	MP1	MP10	MP20	MP30	MP40	MP50	MP70	MP80	MP100
Betaproteobacteria	37594	36406	15739	26361	60319	47913	51258	54099	42353
Sphingobacteriia	18669	28531	8428	41862	56656	32721	18554	13204	9277
Actinobacteria	13523	12714	25826	8352	15533	12421	18043	13177	22493
Alphaproteobacteria	15707	16790	14037	6482	4870	9526	12554	14483	10239
Gammaproteobacteria	9499	10367	7411	3277	4780	5156	11370	5120	19246
Cyanobacteria	3602	6753	2824	8173	7941	6400	7837	7989	3298
Bacilli	1309	20589	5722	8260	2858	8727	986	490	1777
Flavobacteriia	2899	4218	1134	1683	3193	4876	8077	5672	3950
Deltaproteobacteria	2325	1561	2071	1852	3374	2619	5859	4454	3818
Nostocophycideae	1498	3418	1532	3767	3141	1515	5371	3946	1292
Gemmatimonadetes	999	1284	2224	140	4254	1096	1244	241	13294
Clostridia	2887	4863	2751	1722	3233	3424	1114	703	3373
Deinococci	432	914	574	726	535	1141	898	848	343
Thermoleophilia	230	738	97	189	1698	505	603	160	1014
Solibacteres	165	72	1398	16	200	58	82	54	1510
Synechococcophycideae	210	498	142	421	545	354	594	535	222
Epsilonproteobacteria	326	680	277	285	532	383	402	258	138
Mollicutes	188	255	141	103	317	672	905	311	217
Fusobacteria	2	1196	0	1198	1	192	1	0	1
Bacteroidia	161	771	228	270	262	300	130	105	110
Acidobacteria	44	3	1403	15	98	165	330	17	26
Verrucomicrobiae	327	138	0	95	126	226	152	187	211
Planctomycetia	147	51	0	51	123	106	104	78	526
Acidimicrobiia	204	354	12	11	29	10	84	26	213
Chloroflexi	182	139	15	52	9	48	208	78	101
Anaerolineae	235	41	39	42	159	14	10	3	245
Opitutae	57	3	6	41	137	5	56	39	393
Holophagae	5	0	0	0	3	0	0	0	720
Nitrospira	21	1	3	3	38	22	10	5	354
Chlamydiia	14	140	14	53	51	5	19	1	78
Nitriliruptoria	48	24	17	11	45	20	41	13	105
Pedosphaerae	141	0	0	0	49	0	20	4	89
Spartobacteria	51	41	0	0	0	0	65	9	89
Brocadiae	68	1	6	5	2	16	5	4	85
Rubrobacteria	17	55	0	0	9	81	0	0	0
Brachyspirae	30	16	1	2	3	0	1	0	104
Deferribacteres	13	4	70	2	10	3	10	6	12
Chlorobia	0	0	0	0	3	4	9	0	107
Erysipelotrichi	29	1	0	2	0	84	1	1	1
Spirochaetes	2	3	3	70	6	7	5	2	23
Caldithrixae	4	2	0	2	3	94	0	0	3
Thermotogae	10	8	4	2	13	14	17	5	10
Fimbriimonadetes	0	0	0	0	0	38	0	0	19
Methylacidiphilae	19	0	1	0	1	1	7	0	26
Synergistia	3	1	7	23	4	1	2	2	8
Ktedonobacteria	21	2	2	3	7	3	1	2	2
Armatimonadia	5	0	0	4	0	0	7	10	0
Methanomicrobia	6	6	1	0	0	0	0	0	0
Chthonomonadetes	6	0	0	0	3	0	0	2	0
Thermodesulfobacteria	0	1	0	0	3	0	3	1	1
Chrysiogenetes	1	1	0	1	2	0	0	1	1
Thermoprotei	0	0	0	0	0	0	1	0	0

## Sheet: Bact_phylum_Agg_Counts
Phylum	MP1	MP10	MP20	MP30	MP40	MP50	MP70	MP80	MP100
Proteobacteria	65888	66222	40727	38535	74968	67168	83379	79546	76895
Bacteroidetes	21837	33605	9831	43929	60277	38096	26924	19081	13443
Actinobacteria	14117	13960	25999	8580	17400	13093	18808	13403	23930
Cyanobacteria	5549	11165	4701	12934	12472	9093	14351	12986	5139
Firmicutes	4368	25594	8906	10042	6266	12344	2151	1215	5235
Gemmatimonadetes	999	1284	2224	140	4254	1096	1244	241	13294
Thermi	432	914	574	726	535	1141	898	848	343
Acidobacteria	214	75	2801	31	301	223	412	71	2256
Tenericutes	188	255	141	103	317	672	905	311	217
Verrucomicrobia	600	182	7	136	313	232	301	239	818
Fusobacteria	2	1196	0	1198	1	192	1	0	1
Chloroflexi	438	182	56	97	176	65	218	83	348
Planctomycetes	215	52	6	56	125	122	109	82	611
Nitrospirae	21	1	3	3	38	22	10	5	354
Chlamydiae	14	140	14	53	51	5	19	1	78
Spirochaetes	32	19	4	72	9	7	6	2	127
Deferribacteres	13	4	70	2	10	3	10	6	12
Chlorobi	0	0	0	0	3	4	9	0	107
Calditrichaeota	4	2	0	2	3	94	0	0	3
Armatimonadetes	11	0	0	4	3	38	7	12	19
Thermotogae	10	8	4	2	13	14	17	5	10
Synergistetes	3	1	7	23	4	1	2	2	8
Thermodesulfobacteria	0	0	0	0	3	0	3	1	1
Chrysiogenetes	1	1	0	1	2	0	0	1	1
