# Supplementary material for: Glacial Ice Age Shapes Microbiome Composition in a Receding Southern European Glacier
Source: Front Microbiol. 2021 Nov 11;12:714537. doi: 10.3389/fmicb.2021.714537 (PMC8636055; doi:10.3389/fmicb.2021.714537)
Supplement: Supplementary file 3 [file Table_5.XLSX]

## Sheet: Euk_sp_Agg_Counts
Table S5. Analysis of 18S rRNA
OTU level aggregate counts of 3 sampling replicates
	MP1	MP10	MP20	MP30	MP40	MP50	MP70	MP80	MP100
uncultured Chytridiomycota	7788	27	23283	2396	69106	80437	36098	20424	31509
Uncultured Cercozoa	20890	11060	7779	19004	11466	14541	24022	14620	15255
uncultured ciliate	9022	2018	9	1343	40821	18035	19990	27517	459
Glissomonadida	1741	238	76908	101	3524	6254	3894	2806	4752
Ambiguous_taxa	11508	4995	2677	9291	20822	8861	13250	10154	7655
Phascolodon	3346	358	1	6	15373	2412	7956	33857	3646
uncultured stramenopile	956	658	4727	497	5060	25427	2404	4811	3045
uncultured Mortierella	7651	4131	2275	6942	2961	1657	3760	3633	2423
uncultured eukaryote	2957	2752	55	5429	4803	982	7749	9043	598
uncultured fungus	332	345	6760	1	3364	706	568	1433	17220
Chytridiaceae sp. PML-2015	1316	117	4	18	3952	859	10681	12735	517
uncultured Rhizophydiales	1028	314	9	4	9925	2940	6988	4453	294
uncultured ciliate	0	33	18217	1	3	1351	5598	416	17
uncultured eukaryote	2614	946	111	468	133	287	620	1147	17648
uncultured Candida	307	6169	8441	2440	1	1520	1	1	34
uncultured eukaryote	87	1992	11315	58	77	32	145	43	4
Ambiguous_taxa	2288	783	3	528	677	858	2218	3743	715
Ambiguous_taxa	26	99	3	7	1503	24	6334	2885	590
uncultured Basidiomycota	673	589	5118	1836	266	241	49	73	0
Ambiguous_taxa	2525	40	3	814	1729	738	1209	1646	80
Ambiguous_taxa	4188	277	1	6	100	154	796	1739	259
uncultured fungus	3359	1310	0	0	0	186	1060	572	242
uncultured fungus	0	0	1	6149	0	0	0	1	0
Ambiguous_taxa	796	1302	9	18	2132	587	645	485	48
Gadus morhua	1889	245	2	1825	92	131	590	982	17
uncultured Banisveld eukaryote	148	0	0	1375	3513	450	69	133	0
Ambiguous_taxa	7	5	1445	4	676	585	746	8	1976
Kumanoa intorta	3371	0	1	1	98	22	1299	618	3
metagenome	1502	65	1974	10	986	169	108	288	267
Ambiguous_taxa	74	19	0	13	308	750	1787	1612	41
Aphelidium tribonemae	0	0	1	4119	0	1	149	59	6
Ambiguous_taxa	143	170	39	134	427	217	1350	1239	87
uncultured eukaryote	923	3	910	0	280	32	356	711	121
uncultured Rhizaria	596	173	37	23	128	177	940	794	435
uncultured Chytridiomycota	6	1	0	4	3002	7	41	37	1
metagenome	668	50	837	106	571	123	207	260	158
uncultured eukaryote	94	6	2	1	232	79	523	1556	242
Rhizophydium patellarium	111	2	0	0	524	329	740	897	39
uncultured fungus	1547	443	0	13	96	148	147	233	12
metagenome	223	3	1	3	1767	1	332	145	2
Alternaria alternata	1297	267	1	0	1	257	79	358	1
Cercomonas celer	415	494	0	0	1	153	802	108	278
Tychosporium acutostipes	101	1759	0	0	1	0	0	0	0
Ambiguous_taxa	1363	40	0	1	2	30	96	249	30
uncultured Oxytrichidae	804	106	0	1	25	34	210	473	73
uncultured marine eukaryote	24	374	14	9	13	31	427	783	22
Ambiguous_taxa	1118	0	0	358	0	0	35	63	106
uncultured eukaryote	55	74	0	10	32	327	433	719	27
uncultured eukaryote	992	5	1	0	293	28	114	2	0
Cercozoa sp. B128	54	891	0	8	15	9	108	35	276
Bodomorpha sp. HFCC56	440	33	22	29	155	143	158	327	62
Ambiguous_taxa	375	44	182	0	96	60	147	318	50
Aphelidium desmodesmi	18	6	98	0	55	32	78	201	755
uncultured eukaryote	52	0	75	17	276	271	216	158	133
Penicillium griseofulvum	101	303	124	220	10	246	27	32	61
Paraphelidium tribonemae	344	0	0	0	2	2	317	343	57
metagenome	350	2	13	5	5	4	286	221	59
uncultured eukaryote	4	0	0	0	238	1	521	146	3
Cercozoa sp. A10p145at5	72	322	2	85	12	12	159	143	15
uncultured eukaryote	0	0	0	413	1	1	103	285	0
uncultured Chytridiomycota	743	0	0	2	3	0	0	1	5
uncultured Chytridiomycota	617	1	0	15	52	11	22	27	4
uncultured fungus	21	0	1	2	155	41	358	157	14
Aspergillus niger	45	270	127	204	4	49	5	7	6
uncultured eukaryote	690	5	1	0	0	6	2	1	1
Ambiguous_taxa	628	0	0	0	2	0	37	18	0
metagenome	34	14	9	17	41	28	213	247	18
Gaertneriomyces semiglobifer	1	0	1	2	5	37	309	202	52
Ambiguous_taxa	586	0	0	0	0	0	0	0	0
Cercozoa sp. DDB-2008c	0	581	0	1	0	0	0	1	2
metagenome	416	0	0	0	0	17	122	0	0
uncultured Ascomycota	400	40	0	0	1	73	17	7	0
Yarrowia lipolytica	0	23	507	0	0	0	0	0	0
Sporobolus stapfianus	187	15	0	165	14	7	49	69	1
Ambiguous_taxa	281	3	3	1	0	3	72	24	68
uncultured eukaryote	0	0	0	0	1	0	244	72	116
uncultured eukaryote	3	3	7	0	12	175	88	119	26
metagenome	371	1	6	0	1	0	4	1	43
uncultured marine eukaryote	58	4	32	14	96	56	50	90	24
uncultured eukaryote	0	312	0	0	0	42	12	49	5
Ambiguous_taxa	414	0	0	0	0	1	0	0	0
Ambiguous_taxa	18	153	61	120	5	46	3	2	5
Ambiguous_taxa	75	90	1	109	9	14	25	77	10
uncultured microeukaryote	294	0	0	0	5	1	83	0	0
uncultured Eimeriidae	5	0	0	0	2	4	238	106	22
uncultured eukaryote	0	0	0	0	0	242	62	1	66
Amia calva	93	15	14	24	55	22	49	79	14
Phyllosticta ampelicida	128	4	0	6	1	68	49	103	0
uncultured Thaumatomonadida	0	0	0	0	0	285	60	0	11
Ambiguous_taxa	17	0	0	162	85	3	50	30	1
Oxytricha paragranulifera	33	5	2	3	102	39	91	71	1
Ambiguous_taxa	0	341	0	0	0	1	0	1	0
Uncultured Cercozoa	105	3	33	8	54	9	33	42	47
Ambiguous_taxa	36	130	27	50	0	77	1	5	5
metagenome	18	3	132	3	28	44	23	22	37
Ambiguous_taxa	299	1	0	0	0	0	0	0	0
Rhogostoma schuessleri	2	2	0	19	1	8	58	194	11
metagenome	47	7	1	4	84	49	25	69	5
Ambiguous_taxa	282	0	0	0	0	0	1	0	0
uncultured ciliate	9	4	0	2	23	40	51	120	26
Gromochytrium mamkaevae	4	1	34	5	86	70	21	11	22
Ambiguous_taxa	0	1	0	183	51	4	8	3	3
uncultured eukaryote	3	0	5	6	105	20	57	55	1
Ambiguous_taxa	67	38	0	0	4	23	24	86	3
uncultured marine stramenopile	4	2	32	1	43	110	18	23	3
uncultured freshwater eukaryote	7	1	1	5	7	74	49	75	15
Entophlyctis helioformis	14	0	2	7	37	8	45	56	58
Spizellomyces punctatus DAOM BR117	0	0	0	2	1	2	171	40	1
uncultured fungus	2	1	9	0	21	39	91	30	8
Ambiguous_taxa	9	2	0	0	0	2	59	125	4
Uncultured Cercozoa	49	21	9	35	4	8	23	36	11
Bicosoecida gen. 2 sp. EK-2010a	193	0	0	0	0	0	0	0	0
Ambiguous_taxa	0	0	0	0	2	1	0	187	0
uncultured Dikarya	0	189	0	0	0	0	0	0	0
Ambiguous_taxa	0	0	0	0	1	93	28	66	0
Phialophora verrucosa	0	89	0	0	0	86	1	0	0
Glaeseria mira	0	0	0	0	0	152	0	22	0
Other	11	7	13	8	18	32	41	24	15
Ambiguous_taxa	25	7	12	2	19	59	7	24	12
uncultured fungus	8	8	23	18	21	3	5	6	66
uncultured Oxytrichidae	1	1	2	0	56	19	38	38	2
uncultured fungus	18	0	0	0	0	0	24	113	0
Ambiguous_taxa	4	2	8	1	29	14	39	43	13
Ambiguous_taxa	0	0	1	0	1	139	2	3	6
Ambiguous_taxa	80	21	13	18	0	15	2	0	0
uncultured chrysophyte	128	1	1	1	0	8	3	6	1
Ambiguous_taxa	0	0	0	0	0	0	113	35	0
Ambiguous_taxa	6	0	7	1	33	16	66	7	8
Fusarium oxysporum	0	130	0	0	2	12	0	0	0
Ambiguous_taxa	0	97	7	0	1	1	18	12	3
uncultured eukaryote	97	0	0	0	0	0	0	33	0
Protostelium mycophagum	0	0	0	0	0	120	0	0	1
uncultured eukaryote	0	0	0	0	0	117	0	0	3
Ambiguous_taxa	84	1	0	0	0	28	2	0	0
uncultured eukaryote	20	2	1	0	4	6	10	69	1
metagenome	2	14	0	1	4	8	44	32	5
uncultured Eimeriidae	6	9	3	8	6	5	18	15	37
uncultured fungus	0	0	4	80	3	1	6	6	1
metagenome	12	7	5	6	5	3	18	8	36
Paracercomonas saepenatans	0	0	0	0	0	0	0	0	94
Ambiguous_taxa	0	0	1	7	8	36	28	5	0
metagenome	0	0	0	0	1	0	5	2	76
Holostichides heterotypicus	23	1	0	0	1	5	16	33	3
Entophlyctis sp. JEL174	6	0	0	0	23	2	23	26	1
Ambiguous_taxa	10	7	0	18	1	5	9	29	2
Ambiguous_taxa	3	0	0	0	15	2	12	47	2
uncultured eukaryote	3	24	30	15	0	8	0	0	0
uncultured fungus	0	10	64	2	2	0	0	2	0
Ambiguous_taxa	3	1	13	1	7	0	2	10	41
uncultured eukaryote	8	1	14	4	2	23	13	6	7
Basidioascus sp. CBS 12316	6	0	1	10	3	3	16	19	18
Ascomycota sp. MUT 4926	1	0	0	0	1	2	24	39	9
uncultured eukaryote	3	34	11	14	2	7	0	0	4
metagenome	3	0	54	0	8	1	1	1	5
uncultured Chytridiomycota	2	2	1	0	14	2	42	4	1
uncultured Ascomycota	4	22	11	20	5	4	0	0	2
uncultured Chytridiomycota	2	1	0	0	10	3	31	17	1
Ochromonadaceae environmental sample	1	0	0	0	0	10	23	23	8
Anteholosticha rectangula	11	2	0	0	0	1	7	37	6
uncultured eukaryote	2	2	0	6	10	6	21	16	1
Ambiguous_taxa	3	1	0	4	14	3	19	18	0
uncultured Oxytrichidae	27	0	0	0	2	4	4	25	0
Ambiguous_taxa	1	1	1	0	24	3	23	7	0
uncultured alveolate	0	0	49	0	0	2	9	0	0
metagenome	1	0	0	0	3	1	31	22	0
uncultured eukaryote	4	0	7	8	10	1	3	2	21
Chrysophyceae sp. EK-2010a	4	5	0	2	4	18	9	12	2
Rhizophydium sp. MP8	1	0	0	0	4	3	23	24	0
Ambiguous_taxa	0	0	0	0	4	0	26	23	1
Ambiguous_taxa	0	0	0	0	0	0	54	0	0
Ambiguous_taxa	2	0	0	0	4	10	8	9	21
Ambiguous_taxa	1	4	3	2	9	2	11	18	4
Ambiguous_taxa	36	0	0	0	0	2	3	11	1
metagenome	3	2	25	0	1	8	4	10	0
Vanderwaltozyma polyspora DSM 70294	0	0	0	0	0	50	0	0	0
Ambiguous_taxa	0	1	0	0	0	0	0	0	48
uncultured eukaryote	0	0	0	10	0	1	38	0	0
Ambiguous_taxa	46	0	0	0	0	1	0	0	0
Ambiguous_taxa	0	0	0	0	0	0	46	0	0
uncultured eukaryote	37	0	2	0	2	0	0	1	3
Tinctoporellus epimiltinus	18	5	1	15	0	0	2	3	1
Trichodina sp. FT-2011a	2	0	0	0	0	18	4	20	1
uncultured eukaryote	3	1	0	0	4	0	14	21	1
Ambiguous_taxa	4	0	0	0	1	3	13	8	15
uncultured Auriculariaceae	3	0	0	1	8	0	9	21	1
Microbotryum violaceum	8	1	5	0	14	2	4	8	1
Talaromyces wortmannii	0	18	8	13	1	2	0	0	0
uncultured eukaryote	17	3	0	2	5	0	6	9	0
uncultured chrysophyte	3	0	0	1	1	15	9	12	1
Ochromonadaceae environmental sample	21	1	0	0	0	7	2	11	0
Clavulicium macounii	9	2	0	1	0	0	6	11	12
Ambiguous_taxa	0	0	31	0	0	0	10	0	0
uncultured eukaryote	1	11	6	19	0	1	0	0	2
Ambiguous_taxa	0	0	0	0	0	40	0	0	0
Mycosphaerella microsora	5	2	0	2	0	0	12	18	0
uncultured eukaryote	1	0	0	0	11	3	10	14	0
Uncultured Cercozoa	1	0	1	0	2	5	20	1	7
uncultured eukaryote	0	0	0	0	0	36	0	0	0
eukaryotic picoplankton environmental sample	1	0	0	0	8	2	17	8	0
Ambiguous_taxa	1	0	1	2	1	2	10	15	3
uncultured Chytridiomycota	0	0	0	0	7	2	18	7	1
Neokarlingia chitinophila	1	1	0	0	6	0	10	17	0
Ambiguous_taxa	8	0	6	0	16	2	2	1	0
uncultured alveolate	0	0	23	0	0	4	8	0	0
uncultured freshwater eukaryote	0	0	0	0	0	1	6	0	28
metagenome	0	0	0	0	0	0	0	0	35
Ambiguous_taxa	1	0	0	0	1	0	10	15	6
uncultured stramenopile	8	0	0	0	1	10	3	6	5
Pseudourostyla cristata	16	7	0	0	0	0	4	3	2
Uncultured Cercozoa	0	1	0	0	4	1	15	11	0
Ambiguous_taxa	31	0	0	0	0	0	0	0	0
Ambiguous_taxa	0	0	0	0	1	0	16	10	3
uncultured marine eukaryote	0	0	6	0	0	15	2	3	4
Ambiguous_taxa	8	0	2	0	0	1	1	2	14
Ambiguous_taxa	0	0	0	0	0	0	27	0	0
Pecoramyces ruminatium	2	0	0	0	2	0	7	16	0
Uncultured Cercozoa	22	0	0	0	0	0	3	2	0
uncultured chrysophyte	1	0	0	0	1	11	9	2	3
Ambiguous_taxa	1	0	0	2	2	0	13	7	1
uncultured microeukaryote	0	0	0	0	1	0	19	6	0
Rigidothrix goisery	2	1	0	0	6	2	8	6	0
uncultured eukaryote	0	0	1	1	2	1	5	6	9
Botrytis cinerea B05.10	24	0	0	0	0	0	0	0	0
uncultured freshwater eukaryote	0	0	4	1	1	0	1	1	15
Ambiguous_taxa	1	1	0	1	5	1	9	5	0
Ambiguous_taxa	1	0	1	2	3	2	6	7	1
Ambiguous_taxa	0	0	0	0	7	2	5	7	2
Ambiguous_taxa	13	8	0	0	0	1	0	0	0
uncultured eukaryote	1	0	0	0	0	0	9	11	1
Chilodonella parauncinata	0	0	0	0	5	0	1	13	3
uncultured marine eukaryote	3	1	3	0	1	1	4	5	4
uncultured Cryptomycota	0	0	0	0	0	0	5	16	0
Ambiguous_taxa	0	0	0	2	4	0	4	10	1
Ambiguous_taxa	4	0	2	0	2	3	4	5	1
Ambiguous_taxa	1	1	1	2	3	1	2	1	8
Uncultured Cercozoa	1	0	5	2	4	2	3	1	2
uncultured eukaryote	0	0	0	0	10	0	7	2	0
uncultured fungus	1	0	0	0	1	0	12	5	0
Curvularia coicis	7	0	0	0	0	4	1	7	0
uncultured eukaryote	19	0	0	0	0	0	0	0	0
Ambiguous_taxa	1	0	0	0	6	2	5	5	0
Ambiguous_taxa	0	2	7	2	3	1	2	1	1
uncultured Eimeriidae	19	0	0	0	0	0	0	0	0
metagenome	0	0	0	0	0	1	11	5	1
uncultured eukaryote	0	0	2	0	1	4	5	4	2
uncultured eukaryote	4	7	0	0	0	1	2	3	1
metagenome	0	8	0	0	0	10	0	0	0
Chaetospermum artocarpi	2	0	0	4	0	1	3	4	4
Colacogloea peniophorae	2	3	4	3	1	3	1	1	0
Ambiguous_taxa	5	1	1	4	1	0	1	4	1
metagenome	1	0	0	0	0	1	10	2	4
uncultured eukaryote	1	2	0	0	2	11	1	1	0
Paraurostyla coronata	9	0	0	0	1	2	3	2	0
metagenome	1	0	0	0	2	5	5	3	1
eukaryotic picoplankton environmental sample	1	0	1	0	0	1	7	6	0
uncultured Basidiomycota	4	1	0	0	5	0	1	5	0
uncultured Rhizophydiaceae	0	0	0	0	4	3	5	3	1
uncultured eukaryote	0	0	0	1	2	1	7	5	0
Acantholichen pannarioides	1	0	0	1	0	0	9	5	0
Apogastrostyla rigescens	5	0	0	0	0	2	5	4	0
Ambiguous_taxa	0	0	0	0	2	0	2	10	2
uncultured eukaryote	2	0	1	0	3	2	5	2	1
Ambiguous_taxa	1	0	0	0	1	5	5	0	4
Claussenomyces prasinulus	6	0	0	0	0	0	3	6	0
uncultured stichotrich	3	0	0	0	3	1	2	6	0
uncultured ciliate	0	0	0	0	0	9	3	3	0
Nerada mexicana	0	0	0	0	0	0	0	1	14
uncultured Lobosea	0	0	0	0	0	0	0	0	14
uncultured Chytridiomycota	1	0	0	0	1	2	4	6	0
fungal sp.	0	0	2	0	5	3	0	2	2
Karlingiomyces sp. JEL607	0	0	1	1	5	2	3	2	0
Ambiguous_taxa	4	0	7	0	2	1	0	0	0
Ambiguous_taxa	14	0	0	0	0	0	0	0	0
uncultured ciliate	2	0	0	0	3	3	2	4	0
uncultured ciliate	2	0	1	0	0	0	3	5	3
Odontochlamys alpestris biciliata	1	0	0	0	2	1	2	5	3
metagenome	0	2	5	1	0	1	2	0	3
Uncultured Cercozoa	0	0	4	1	2	0	3	1	3
Ambiguous_taxa	1	1	1	0	2	0	4	4	1
uncultured Eimeriidae	0	1	0	1	3	0	4	4	1
Ammopiptanthus mongolicus	0	0	0	0	1	4	4	2	3
Uncultured Cercozoa	11	0	0	3	0	0	0	0	0
Ambiguous_taxa	0	0	2	1	1	6	1	3	0
uncultured eukaryote	1	1	0	0	2	7	1	2	0
Rhodotorula diobovata	1	0	1	0	11	0	0	0	0
Trapelia glebulosa	0	0	0	0	0	1	4	8	0
uncultured eukaryote	0	0	10	0	0	1	1	0	1
metagenome	0	0	0	3	3	1	1	5	0
uncultured heterokont	0	0	1	0	1	7	1	2	1
uncultured marine eukaryote	0	1	0	0	1	2	4	4	1
Ambiguous_taxa	3	0	0	0	0	0	5	4	0
Ambiguous_taxa	0	1	1	0	2	2	3	1	2
Ambiguous_taxa	0	3	4	3	0	2	0	0	0
fungal sp. YK23	4	2	1	2	0	0	3	0	0
uncultured eukaryote	0	0	0	1	1	1	4	4	1
uncultured eukaryote	0	0	0	0	0	0	12	0	0
uncultured labyrinthulid	0	0	0	0	0	7	5	0	0
uncultured stramenopile	4	1	0	0	1	0	1	5	0
uncultured fungus	0	1	0	1	2	1	4	1	1
Meyerozyma sp. mYJdd5	0	2	3	1	0	5	0	0	0
Ambiguous_taxa	8	0	0	0	0	0	0	3	0
Parasterkiella thompsoni	2	0	0	0	4	0	0	5	0
Disematostoma sp. aPFEU1	0	0	9	0	0	0	2	0	0
uncultured oligohymenophorid ciliate	0	0	8	0	0	0	3	0	0
Ambiguous_taxa	0	0	0	0	0	0	3	8	0
Uncultured Cercozoa	1	2	1	0	0	0	4	3	0
uncultured Chytridiomycota	1	0	0	1	0	4	2	2	0
Penicillium freii	0	6	0	3	0	1	0	0	0
Sphaerodes mycoparasitica	0	0	0	0	0	0	0	10	0
Meyerozyma guilliermondii	1	4	4	0	0	1	0	0	0
Reniforma strues	2	1	0	0	2	0	2	3	0
Melanotaenia splendida tatei	3	0	0	0	1	2	3	1	0
uncultured eukaryote	3	0	0	0	0	0	5	0	2
Frontoniidae sp. aAcq1	0	0	6	0	0	0	4	0	0
metagenome	1	0	0	0	1	0	0	0	8
metagenome	2	2	0	1	1	0	2	2	0
uncultured eukaryote	7	0	0	0	0	0	1	1	0
Pleurasiga reynoldsii	1	0	3	0	0	0	0	1	4
uncultured Boeremia	1	2	1	3	1	1	0	0	0
Ambiguous_taxa	0	1	0	0	0	8	0	0	0
Ambiguous_taxa	0	0	0	4	0	1	4	0	0
Classicula fluitans	3	0	1	0	4	0	1	0	0
Ambiguous_taxa	0	0	6	0	0	0	0	3	0
uncultured organism	0	1	8	0	0	0	0	0	0
uncultured Leucosporidium	2	0	0	0	2	0	2	3	0
Phleogena faginea	2	1	1	0	2	1	0	2	0
uncultured eukaryote	1	0	0	0	4	1	1	2	0
metagenome	0	1	2	0	0	1	1	3	1
Ambiguous_taxa	0	0	8	0	1	0	0	0	0
Ambiguous_taxa	2	0	2	1	2	0	0	2	0
Ambiguous_taxa	0	1	1	0	0	1	3	1	2
uncultured marine eukaryote	8	0	0	0	0	0	0	0	1
uncultured marine eukaryote	0	0	0	0	1	0	1	6	0
Ambiguous_taxa	0	0	0	1	3	0	2	2	0
Ambiguous_taxa	0	0	0	0	0	0	5	2	1
uncultured Nucleariidae	2	1	0	1	1	0	0	3	0
Candida sp. 11-507	0	1	4	2	0	1	0	0	0
Ambiguous_taxa	2	0	0	0	0	0	1	2	3
invertebrate environmental sample	7	0	0	0	0	0	0	1	0
Stokesia sp. WS-2014	0	0	6	0	0	0	2	0	0
uncultured eukaryote	2	0	0	0	2	0	1	1	2
Ambiguous_taxa	1	1	1	1	2	0	1	0	1
uncultured eukaryote	0	0	0	0	0	0	0	2	6
Ambiguous_taxa	1	0	3	1	1	0	0	2	0
uncultured eukaryote	1	0	2	0	3	0	0	2	0
metagenome	0	0	0	0	0	0	0	7	0
uncultured eukaryote	1	1	1	0	2	2	0	0	0
uncultured fungus	3	0	0	0	0	0	1	3	0
Ambiguous_taxa	2	0	0	0	1	0	1	3	0
Rhizophlyctis harderi	0	1	0	0	2	2	0	1	1
Ambiguous_taxa	1	2	2	1	0	1	0	0	0
Diatrype disciformis	0	0	0	0	3	1	2	1	0
uncultured eukaryote	1	1	4	0	1	0	0	0	0
Ambiguous_taxa	2	0	0	3	0	0	0	2	0
Rhodotorula sp. 'maule'	3	0	0	0	3	0	1	0	0
basidiomycete yeast sp. BG98-12-9-1-2	0	0	5	1	0	1	0	0	0
Ambiguous_taxa	0	2	0	1	0	2	0	1	1
Dileptus sp. FG-2015	0	0	0	1	5	0	0	1	0
uncultured ciliate	0	0	0	0	0	0	6	1	0
Plagiopogon loricatus	3	0	0	0	3	0	1	0	0
Ambiguous_taxa	0	0	5	0	0	1	1	0	0
uncultured eukaryote	0	1	0	0	1	0	2	2	1
Ambiguous_taxa	0	0	0	0	0	6	0	1	0
Ambiguous_taxa	0	0	0	0	0	0	0	0	7
uncultured marine eukaryote	1	0	1	0	0	0	0	2	3
Ambiguous_taxa	0	0	3	0	1	1	0	2	0
uncultured eukaryote	0	0	1	0	0	0	1	1	3
Codosiga sp. FFN-2011	0	0	0	0	0	6	0	0	0
Salpingoeca tuba	0	1	0	0	0	0	2	1	2
uncultured eukaryote	1	0	0	0	0	0	1	4	0
uncultured glomeraceous AM fungus	0	0	0	0	0	0	5	0	1
uncultured Chytridiomycota	0	0	0	0	3	0	3	0	0
Aspergillus oryzae	1	0	1	4	0	0	0	0	0
Phlebia albomellea	4	1	0	0	0	0	0	1	0
Ambiguous_taxa	0	1	5	0	0	0	0	0	0
Vermiconia foris	1	3	0	1	0	0	1	0	0
Alternaria caespitosa	3	0	0	0	0	2	1	0	0
Alternaria sp. 5 SD-2012	3	0	0	0	0	2	1	0	0
Ambiguous_taxa	1	1	0	1	0	2	0	0	1
Ambiguous_taxa	1	0	0	0	4	0	0	1	0
uncultured alveolate	0	1	0	0	0	0	1	4	0
Oxytricha saltans	0	0	0	0	2	2	0	2	0
Trichototaxis marina	5	0	0	0	0	0	0	1	0
Ambiguous_taxa	0	0	0	0	0	0	6	0	0
Sathrophilus holtae	0	0	0	0	0	0	6	0	0
uncultured eukaryote	1	0	1	0	1	1	2	0	0
Athalamea environmental sample	0	0	0	0	0	0	0	6	0
uncultured Rhizaria	0	0	1	0	1	1	1	2	0
Heteromita sp. PRA-74	0	0	0	1	1	0	0	2	2
Uncultured Cercozoa	0	0	0	0	2	0	1	0	3
Uncultured Cercozoa	1	0	0	0	0	1	3	0	1
Trebouxiophyceae sp. Tow 6/3 P-16w	0	0	0	5	1	0	0	0	0
Ambiguous_taxa	1	2	0	0	1	0	0	2	0
Ambiguous_taxa	0	0	1	2	1	0	1	0	0
uncultured eukaryote	0	1	1	0	0	2	0	1	0
uncultured fungus	0	1	1	0	1	0	0	2	0
Dothideomycetes sp. GS-2016a	2	1	0	0	0	0	0	2	0
uncultured eukaryote	0	0	0	0	0	1	3	1	0
Nakazawaea siamensis	0	1	3	0	0	1	0	0	0
Ambiguous_taxa	0	0	0	0	0	1	2	2	0
uncultured eukaryote	1	0	0	2	0	1	0	1	0
Heterogastridium pycnidioideum	4	0	0	0	0	0	0	1	0
uncultured fungus	1	0	0	2	0	0	2	0	0
Ambiguous_taxa	1	0	1	0	3	0	0	0	0
Ambiguous_taxa	1	1	0	0	1	2	0	0	0
Naohidea sebacea	1	0	0	0	2	0	0	1	1
Papulosa amerospora	1	0	0	1	0	1	1	1	0
Rhodotorula mucilaginosa	4	0	0	0	1	0	0	0	0
Byssochlamys spectabilis	1	1	1	0	0	2	0	0	0
uncultured eukaryote	0	2	1	0	0	2	0	0	0
Stigmatodiscus enigmaticus	1	0	2	0	0	0	1	0	1
Anteholosticha randani	0	0	0	0	2	1	1	1	0
Ambiguous_taxa	0	0	0	0	3	0	0	2	0
Ambiguous_taxa	0	0	0	0	0	0	4	1	0
uncultured eukaryote	1	0	1	0	1	1	0	0	1
uncultured freshwater eukaryote	1	0	0	0	0	0	3	1	0
uncultured Rhizaria	0	0	0	1	1	0	2	0	1
Phaseoleae environmental sample	0	0	0	0	2	0	1	2	0
Uncultured Cercozoa	0	0	0	0	1	0	4	0	0
uncultured eukaryote	0	0	0	0	2	0	0	1	2
uncultured freshwater eukaryote	2	0	0	0	0	0	3	0	0
Ambiguous_taxa	0	0	0	0	1	0	2	1	1
Ambiguous_taxa	0	0	0	0	0	0	3	1	1
uncultured freshwater eukaryote	0	0	0	0	0	3	2	0	0
uncultured labyrinthulid	0	0	1	0	1	1	1	1	0
uncultured stramenopile	0	0	1	0	1	1	1	0	1
uncultured MAST-12 related heterokont	5	0	0	0	0	0	0	0	0
Pseudopleurochloris antarctica	0	1	0	4	0	0	0	0	0
Mallomonas annulata	0	0	0	0	0	0	3	2	0
Synura macracantha	0	0	2	0	0	0	1	1	1
Ambiguous_taxa	0	4	0	0	0	0	0	0	0
Copromyxa microcystidis	0	0	0	0	0	0	0	4	0
metagenome	1	0	0	0	0	0	2	1	0
Heterophrys sp. Oxford1	0	0	0	0	0	0	0	4	0
uncultured eukaryote	0	1	0	0	0	1	1	1	0
Ambiguous_taxa	1	1	0	0	1	0	1	0	0
metagenome	0	1	0	0	1	1	1	0	0
Aphelidium aff. melosirae P-1	0	0	0	3	0	0	0	0	1
Ambiguous_taxa	1	1	0	0	1	0	1	0	0
Salpingoeca kvevrii	0	0	0	0	0	0	3	1	0
metagenome	0	0	2	1	1	0	0	0	0
uncultured fungus	0	0	0	2	0	1	1	0	0
uncultured Sagenomella	0	2	0	2	0	0	0	0	0
uncultured Chytridiomycota	0	0	0	0	2	0	1	1	0
metagenome	2	0	0	1	0	1	0	0	0
uncultured eukaryote	3	0	0	0	0	0	1	0	0
Ambiguous_taxa	0	0	0	1	2	0	0	0	1
Ambiguous_taxa	2	0	1	0	0	0	1	0	0
Barbatospora ambicaudata	0	0	1	0	2	0	1	0	0
uncultured eukaryote	0	0	0	1	2	0	0	0	1
Aspergillus fumigatus	1	0	0	3	0	0	0	0	0
Babjeviella inositovora	1	0	0	2	0	0	0	1	0
Ambiguous_taxa	0	0	4	0	0	0	0	0	0
Ramaria rubella	0	2	0	1	0	1	0	0	0
Ambiguous_taxa	1	0	1	1	1	0	0	0	0
Helicogloea lagerheimii	0	0	1	0	2	0	0	0	1
Troposporella monospora	0	0	0	0	0	0	4	0	0
Myxozyma monticola	1	0	0	1	0	0	1	0	1
Lepisosteus oculatus	0	0	3	0	0	1	0	0	0
uncultured Setosphaeria	3	0	1	0	0	0	0	0	0
Mycosphaerella eurypotami	1	1	0	0	0	0	0	2	0
Ustilentyloma fluitans	1	0	0	0	0	0	0	1	2
Dothideomycetes sp. TRN 80	0	0	0	0	0	4	0	0	0
Selenidiidae sp. KCW-2012a	4	0	0	0	0	0	0	0	0
uncultured eukaryote	1	0	1	0	2	0	0	0	0
Haptoria sp. bLPN1	0	0	0	0	4	0	0	0	0
uncultured eukaryote	0	0	0	0	2	2	0	0	0
Ambiguous_taxa	0	0	0	0	3	1	0	0	0
Ambiguous_taxa	1	0	0	0	2	0	1	0	0
Ambiguous_taxa	0	0	0	0	3	0	1	0	0
uncultured Oxytrichidae	0	0	0	0	2	2	0	0	0
Ambiguous_taxa	3	0	0	0	0	0	0	1	0
uncultured marine eukaryote	2	0	0	0	0	0	1	0	1
uncultured eukaryote	0	0	0	0	0	0	2	2	0
Ambiguous_taxa	0	0	0	0	1	0	1	0	2
Ambiguous_taxa	0	0	0	0	2	0	2	0	0
Metopion fluens	0	0	0	1	0	0	2	1	0
Ambiguous_taxa	0	0	2	0	0	0	1	0	1
Uncultured Cercozoa	2	1	0	0	0	1	0	0	0
metagenome	0	0	0	1	0	0	1	2	0
Cercomonadida environmental sample	0	0	1	0	0	1	1	1	0
Uncultured Cercozoa	0	2	0	0	0	0	0	2	0
Thaumatomastix sp. 2 JMS-2012	1	0	1	0	0	0	0	0	2
uncultured marine eukaryote	0	0	0	0	1	3	0	0	0
uncultured eukaryote	0	0	0	0	0	0	1	3	0
Viridilobus marinus	0	0	0	4	0	0	0	0	0
Phytophthora cinnamomi	2	1	0	0	1	0	0	0	0
Pythium insidiosum	4	0	0	0	0	0	0	0	0
Ambiguous_taxa	0	0	1	0	1	0	0	0	1
Chytriomyces sp. WB 235A	0	0	0	0	0	0	3	0	0
Rozella sp.	1	0	0	0	0	1	1	0	0
Kappamyces laurelensis	1	0	0	0	1	1	0	0	0
Ambiguous_taxa	1	0	0	0	1	0	0	1	0
Ambiguous_taxa	1	1	0	1	0	0	0	0	0
Massarina sp. MUT 5342	0	2	0	0	0	0	0	1	0
uncultured Chytridiomycota	0	0	0	2	0	0	1	0	0
Synchytrium cupulatum	0	0	1	0	1	0	1	0	0
Histoplasma capsulatum NAm1	0	1	1	1	0	0	0	0	0
Penicillium sp. HDJD-ZWM-07	0	1	0	2	0	0	0	0	0
Vonarxula javanica	1	0	0	0	1	0	0	1	0
Ambiguous_taxa	0	1	2	0	0	0	0	0	0
uncultured Filobasidium	0	0	1	2	0	0	0	0	0
Petractis nodispora	0	0	0	0	1	0	1	1	0
Ambiguous_taxa	0	0	3	0	0	0	0	0	0
Ambiguous_taxa	0	0	3	0	0	0	0	0	0
Ambiguous_taxa	1	1	1	0	0	0	0	0	0
Ambiguous_taxa	1	0	0	0	0	1	0	0	1
Ambiguous_taxa	0	1	0	1	1	0	0	0	0
uncultured Basidiomycota	0	0	1	0	0	0	0	2	0
Ambiguous_taxa	0	0	0	1	1	0	0	0	1
Candida sp. NRRL YB-3031	1	0	0	0	1	0	1	0	0
Alternaria sp.	3	0	0	0	0	0	0	0	0
Ambiguous_taxa	0	1	0	0	0	0	1	1	0
uncultured fungus	0	0	1	0	1	0	0	1	0
wasp metagenome	0	0	1	0	1	0	0	1	0
Ambiguous_taxa	0	0	1	0	0	0	1	1	0
fungal sp.	1	0	0	0	1	0	1	0	0
Ambiguous_taxa	0	0	1	0	1	0	0	0	1
metagenome	0	1	0	2	0	0	0	0	0
uncultured eukaryote	0	0	0	0	0	2	1	0	0
Nephromyces sp. MO-5H MBS2010	0	1	0	0	2	0	0	0	0
uncultured eukaryote	2	0	0	0	0	0	0	1	0
uncultured eukaryote	0	0	0	0	1	0	0	1	1
metagenome	1	0	0	0	1	1	0	0	0
uncultured ciliate	1	0	0	0	2	0	0	0	0
uncultured eukaryote	0	0	0	0	2	1	0	0	0
uncultured eukaryote	1	0	0	0	0	0	0	2	0
Caudiholosticha marina	0	0	0	0	1	0	1	1	0
Ambiguous_taxa	0	0	0	0	0	1	1	1	0
Urospinula succisa	3	0	0	0	0	0	0	0	0
Ambiguous_taxa	0	0	1	0	0	0	0	2	0
uncultured alveolate	0	0	2	0	0	0	0	0	1
Brooklynella sinensis	0	0	0	0	0	0	0	3	0
uncultured eukaryote	0	0	0	0	0	1	2	0	0
uncultured eukaryote	0	0	0	0	0	0	0	3	0
Cercomonas agilis	1	0	1	0	0	0	1	0	0
uncultured cercomonad	2	0	0	0	0	0	1	0	0
Ambiguous_taxa	0	0	0	0	1	0	1	0	1
Allantion sp. CCAP 1906/1	0	0	2	0	1	0	0	0	0
metagenome	0	1	1	0	0	0	0	0	1
soil flagellate AND11	0	0	0	0	0	0	1	0	2
metagenome	0	0	0	0	1	0	0	2	0
uncultured Rhizaria	0	0	0	0	0	0	0	0	3
Uncultured Cercozoa	1	1	0	0	0	0	0	1	0
uncultured eukaryote	0	0	0	0	2	1	0	0	0
Protaspis obliqua	1	0	0	0	0	0	1	1	0
invertebrate environmental sample	1	0	0	0	0	0	1	1	0
uncultured eukaryote	1	1	0	1	0	0	0	0	0
Oblongichytrium porteri	0	0	0	0	0	2	0	1	0
Stramenopile sp. MAST-12 KKTS_D3	2	0	0	0	0	0	0	1	0
uncultured marine eukaryote	0	0	0	0	0	1	0	2	0
Ambiguous_taxa	1	0	0	0	0	1	0	1	0
uncultured marine eukaryote	0	0	1	0	0	0	1	0	1
Chrysonephele palustris	0	0	0	0	1	0	1	1	0
Spumella sp. AR4D6	1	0	0	0	0	2	0	0	0
uncultured eukaryote	0	0	1	0	0	1	0	1	0
uncultured eukaryote	1	0	2	0	0	0	0	0	0
uncultured eukaryote	0	0	0	0	0	0	0	2	0
metagenome	1	0	0	0	0	0	1	0	0
uncultured Amoebozoa	0	0	0	0	0	1	1	0	0
metagenome	0	0	0	0	0	0	0	1	1
Ambiguous_taxa	0	0	0	0	1	0	1	0	0
uncultured Apusomonadidae	1	0	0	0	0	0	1	0	0
uncultured eukaryote	0	0	0	0	1	0	0	1	0
uncultured fungus	1	0	0	0	0	0	0	0	1
uncultured choanoflagellate	0	0	0	0	1	0	1	0	0
uncultured freshwater eukaryote	0	0	0	0	0	0	0	1	1
Ambiguous_taxa	0	0	0	0	1	0	0	0	1
uncultured eukaryote	0	0	0	0	0	0	0	1	1
uncultured marine eukaryote	0	0	0	0	0	1	0	0	1
Ambiguous_taxa	0	0	0	0	0	1	1	0	0
Amphibiothecum penneri	0	0	0	0	1	0	1	0	0
uncultured Cryptomycota	2	0	0	0	0	0	0	0	0
uncultured fungus	0	0	0	0	1	0	0	1	0
uncultured fungus	0	0	0	0	1	0	0	1	0
uncultured eukaryote	1	0	0	1	0	0	0	0	0
metagenome	0	0	0	0	0	0	1	1	0
Ambiguous_taxa	0	0	0	0	0	0	0	1	1
uncultured Chytridiomycota	0	0	0	0	0	1	1	0	0
Ambiguous_taxa	0	1	0	0	0	1	0	0	0
Ambiguous_taxa	0	0	0	0	0	0	0	2	0
Ambiguous_taxa	0	0	0	0	1	0	0	1	0
Mortierella alpina	0	0	0	0	1	0	1	0	0
Pecoramyces ruminatium	0	0	1	0	1	0	0	0	0
Ambiguous_taxa	0	0	0	1	0	0	1	0	0
Ambiguous_taxa	0	0	1	0	0	0	1	0	0
Ambiguous_taxa	0	1	0	1	0	0	0	0	0
Ambiguous_taxa	0	0	0	0	0	0	1	1	0
Synchytrium endobioticum	0	0	1	0	1	0	0	0	0
Synchytrium papillatum	0	0	0	0	1	0	0	0	1
Lacazia loboi	0	1	1	0	0	0	0	0	0
uncultured Tremellomycetes	2	0	0	0	0	0	0	0	0
Ambiguous_taxa	0	1	0	1	0	0	0	0	0
Tolypocladium inflatum NRRL8044	0	2	0	0	0	0	0	0	0
Cordyceps grylli	0	1	0	1	0	0	0	0	0
Auriporia aurea	1	0	0	0	0	0	0	0	1
Ambiguous_taxa	0	0	0	0	1	0	1	0	0
Scheffersomyces virginianus	0	0	2	0	0	0	0	0	0
Ambiguous_taxa	0	0	1	1	0	0	0	0	0
Entyloma ficariae	0	1	0	1	0	0	0	0	0
Ambiguous_taxa	0	0	0	0	0	0	0	2	0
Gyalecta ulmi	0	0	0	1	0	0	0	1	0
Ambiguous_taxa	0	2	0	0	0	0	0	0	0
Ambiguous_taxa	0	1	0	0	1	0	0	0	0
Scytalidium cuboideum	2	0	0	0	0	0	0	0	0
Bensingtonia ciliata	1	0	0	0	1	0	0	0	0
Meliola niessleana	0	0	0	1	1	0	0	0	0
Microbotryum lychnidis-dioicae	0	0	1	0	1	0	0	0	0
Mycocalicium albonigrum	1	0	0	0	0	0	0	1	0
Ambiguous_taxa	0	1	0	0	1	0	0	0	0
Neonectria ditissima	0	1	0	0	1	0	0	0	0
Amaurascopsis perforata	0	1	0	0	1	0	0	0	0
Ambiguous_taxa	0	2	0	0	0	0	0	0	0
Ambiguous_taxa	0	0	1	1	0	0	0	0	0
Candida sp. NRRL Y-27170	0	0	2	0	0	0	0	0	0
Alternaria alternantherae	2	0	0	0	0	0	0	0	0
Bilimbia sabuletorum	0	0	0	0	2	0	0	0	0
Rhynchostoma minutum	2	0	0	0	0	0	0	0	0
Propolis farinosa	0	0	1	1	0	0	0	0	0
Saccharomyces cerevisiae M22	0	1	0	0	0	1	0	0	0
Ambiguous_taxa	0	0	1	0	0	1	0	0	0
Acarosporina microspora	0	0	0	0	0	1	0	0	1
Cyanodermella viridula	0	0	0	1	0	0	1	0	0
Chaetothyriales sp. AL4	0	0	0	0	0	2	0	0	0
Ambiguous_taxa	0	1	1	0	0	0	0	0	0
Trichosporon asahii var. asahii CBS 2479	0	0	1	0	0	1	0	0	0
Hypoxylon vogesiacum	0	0	0	1	0	1	0	0	0
uncultured biliphyte	0	0	0	0	0	0	2	0	0
Intranuclear coccidium JW-2004	2	0	0	0	0	0	0	0	0
uncultured eukaryote	0	0	0	0	1	0	1	0	0
uncultured eukaryote	0	0	0	0	2	0	0	0	0
uncultured marine alveolate	0	0	0	0	1	0	1	0	0
Ambiguous_taxa	0	0	0	0	0	1	0	1	0
Tintinnopsis beroidea	0	0	0	0	1	0	1	0	0
uncultured eukaryote	1	0	0	0	1	0	0	0	0
Trachelotractus entzi	0	0	0	0	0	0	1	1	0
uncultured eukaryote	0	0	0	0	2	0	0	0	0
Epiclintes auricularis rarisetus	0	0	0	0	1	0	0	1	0
Metaurostylopsis antarctica	1	0	0	0	0	1	0	0	0
Metaurostylopsis sinica	1	0	0	0	0	0	0	1	0
Ambiguous_taxa	0	0	0	0	1	0	0	1	0
uncultured eukaryote	0	0	0	0	0	0	1	1	0
Ambiguous_taxa	1	0	0	0	1	0	0	0	0
metagenome	2	0	0	0	0	0	0	0	0
uncultured marine eukaryote	0	0	1	0	0	0	0	1	0
Pithites vorax	0	0	0	0	0	0	0	2	0
uncultured eukaryote	1	0	0	0	0	0	0	1	0
uncultured Colpodellidae	0	0	0	0	0	0	0	1	1
Ambiguous_taxa	1	0	0	0	0	0	1	0	0
Ambiguous_taxa	0	0	0	0	0	1	0	1	0
Cercomonas lenta	2	0	0	0	0	0	0	0	0
uncultured eukaryote	0	0	0	0	0	0	0	0	2
Ambiguous_taxa	0	0	0	0	0	0	0	0	2
Clathrulina elegans	0	0	0	0	1	0	1	0	0
Ambiguous_taxa	0	1	1	0	0	0	0	0	0
Athalamea environmental sample	0	0	0	0	1	0	0	1	0
Ambiguous_taxa	0	0	1	0	1	0	0	0	0
Exuviaella pusilla	0	0	0	0	1	0	0	0	1
Aurigamonas solis	0	0	0	0	0	0	0	1	1
uncultured Rhizaria	0	0	0	0	0	0	1	1	0
Kiitoksia sp.	0	1	1	0	0	0	0	0	0
Uncultured Cercozoa	0	0	0	0	1	0	0	1	0
uncultured eukaryote	0	0	1	1	0	0	0	0	0
Ambiguous_taxa	0	1	0	0	0	0	0	1	0
uncultured Rhizaria	0	0	0	0	0	0	2	0	0
uncultured eukaryote	0	0	0	0	1	0	1	0	0
Ambiguous_taxa	0	0	1	0	0	0	1	0	0
uncultured marine eukaryote	0	0	0	0	0	0	1	1	0
Esquamula lacrimiformis	1	0	0	0	0	0	0	0	1
uncultured marine eukaryote	0	1	0	0	1	0	0	0	0
uncultured marine eukaryote	1	1	0	0	0	0	0	0	0
uncultured eukaryote	1	0	0	0	0	1	0	0	0
uncultured eukaryote	1	0	0	0	0	1	0	0	0
Thraustochytriidae sp. N1-27	0	0	0	0	1	1	0	0	0
uncultured eukaryote	0	0	0	1	0	0	0	0	1
uncultured marine eukaryote	0	0	0	0	0	0	0	2	0
uncultured marine eukaryote	0	0	1	0	1	0	0	0	0
uncultured eukaryote	0	0	0	0	0	0	0	1	1
Phaeoplaca thallosa	0	0	0	0	0	1	0	0	1
Epipyxis aureus	1	0	0	0	0	1	0	0	0
Ambiguous_taxa	1	0	0	0	0	1	0	0	0
uncultured stramenopile	0	0	0	0	0	0	0	2	0
uncultured diatom	0	0	0	0	0	1	1	0	0
metagenome	0	0	1	0	0	0	0	0	0
uncultured eukaryote	0	0	0	0	0	0	0	1	0
metagenome	0	0	0	0	0	0	0	1	0
Tubulinida sp. MK-2011	0	0	0	0	0	1	0	0	0
metagenome	0	0	0	0	0	1	0	0	0
metagenome	0	0	0	0	0	1	0	0	0
Porphyra sp. ZLI1045	1	0	0	0	0	0	0	0	0
uncultured Sarcosomataceae	0	0	0	0	0	0	0	1	0
Ambiguous_taxa	0	0	0	0	1	0	0	0	0
uncultured eukaryote	0	0	0	0	0	1	0	0	0
metagenome	0	0	0	0	0	0	0	1	0
uncultured eukaryote	0	0	0	0	0	0	0	1	0
Ambiguous_taxa	1	0	0	0	0	0	0	0	0
eukaryote clone OLI11056	1	0	0	0	0	0	0	0	0
Planomonas micra	0	0	0	0	1	0	0	0	0
uncultured marine eukaryote	0	0	0	0	0	1	0	0	0
uncultured eukaryote	0	0	0	0	0	0	0	1	0
Palpitomonas bilix	1	0	0	0	0	0	0	0	0
uncultured eukaryote	0	0	0	0	0	0	0	1	0
uncultured eukaryote	0	0	0	0	1	0	0	0	0
uncultured eukaryote	0	0	0	0	0	0	1	0	0
uncultured opisthokont	1	0	0	0	0	0	0	0	0
uncultured eukaryote	0	0	0	0	0	1	0	0	0
uncultured choanoflagellate	1	0	0	0	0	0	0	0	0
Monosiga ovata	0	0	0	0	0	0	0	1	0
uncultured eukaryote	1	0	0	0	0	0	0	0	0
uncultured freshwater eukaryote	0	0	0	0	0	0	0	1	0
Hartaetosiga minima	0	0	0	0	1	0	0	0	0
Salpingoeca euryoecia	0	0	0	0	0	1	0	0	0
metagenome	0	0	0	0	0	0	0	1	0
uncultured eukaryote	0	0	0	0	0	1	0	0	0
Ambiguous_taxa	0	0	0	1	0	0	0	0	0
Crinolina isefiordensis	0	0	0	0	1	0	0	0	0
uncultured marine eukaryote	0	0	0	0	1	0	0	0	0
uncultured marine eukaryote	0	0	0	0	0	0	1	0	0
Enterobryus sp. ID-165-G2	0	0	1	0	0	0	0	0	0
Parataeniella sp. Boi-14-W5	0	0	0	0	1	0	0	0	0
Ambiguous_taxa	0	0	0	0	0	0	0	0	1
uncultured Amoebidium	0	0	0	0	0	0	0	1	0
eukaryotic picoplankton environmental sample	0	0	0	0	0	0	0	0	1
uncultured eukaryote	0	0	0	0	0	0	0	0	1
uncultured fungus	1	0	0	0	0	0	0	0	0
Glomeromycotina sp. WR330.b-D	1	0	0	0	0	0	0	0	0
uncultured eukaryote	0	0	0	0	1	0	0	0	0
uncultured Dacrymycetaceae	0	1	0	0	0	0	0	0	0
Phaseoleae environmental sample	0	0	1	0	0	0	0	0	0
uncultured marine eukaryote	0	0	0	0	0	1	0	0	0
uncultured Chytridiomycota	0	0	0	0	0	0	0	1	0
Cunninghamella sp. A18	0	0	0	0	0	0	0	0	1
uncultured fungus	0	0	0	1	0	0	0	0	0
uncultured fungus	0	0	0	0	1	0	0	0	0
uncultured Phanerochaete	0	0	1	0	0	0	0	0	0
uncultured Basidiomycota	0	0	0	0	0	0	0	1	0
uncultured eukaryote	0	0	0	0	0	1	0	0	0
uncultured fungus	0	0	0	0	0	1	0	0	0
Myelorrhiza sp. Streimann 57197	0	0	0	1	0	0	0	0	0
uncultured fungus	0	0	0	0	1	0	0	0	0
uncultured marine eukaryote	0	1	0	0	0	0	0	0	0
uncultured fungus	0	0	0	1	0	0	0	0	0
Ambispora fennica	0	0	0	1	0	0	0	0	0
uncultured eukaryote	0	0	0	0	0	1	0	0	0
Ambiguous_taxa	1	0	0	0	0	0	0	0	0
Ambiguous_taxa	0	0	0	0	0	0	0	1	0
uncultured Chytridiomycota	0	0	0	1	0	0	0	0	0
Claroideoglomus claroideum	0	0	0	0	1	0	0	0	0
Ambiguous_taxa	0	0	0	1	0	0	0	0	0
Mucoromycotina sp. MIB 8860	0	0	0	1	0	0	0	0	0
uncultured Basidiomycota	0	0	1	0	0	0	0	0	0
Scutellospora dipapillosa	0	0	0	0	0	0	0	0	1
Glomeromycotina sp. AI98b-4	0	0	0	0	0	0	0	1	0
Ambiguous_taxa	0	0	0	0	0	0	0	1	0
Gonapodya polymorpha	0	0	0	0	0	0	1	0	0
Harpella tica	0	0	0	0	1	0	0	0	0
Karlingiomyces asterocystis	0	0	0	1	0	0	0	0	0
Ambiguous_taxa	0	0	0	0	0	0	0	1	0
uncultured eukaryote	0	0	0	0	0	0	0	1	0
Rozella allomycis CSF55	0	0	0	0	0	1	0	0	0
Ambiguous_taxa	0	0	0	0	0	0	0	1	0
uncultured fungus	0	0	1	0	0	0	0	0	0
Mortierella sp. MS-6	0	0	0	0	0	0	1	0	0
Piptocephalis lepidula	0	0	0	0	0	0	0	0	1
uncultured fungus	0	1	0	0	0	0	0	0	0
uncultured Banisveld eukaryote	1	0	0	0	0	0	0	0	0
Synchytrium microbalum	0	0	0	0	0	1	0	0	0
uncultured fungus	0	0	1	0	0	0	0	0	0
fungal sp.	1	0	0	0	0	0	0	0	0
uncultured eukaryote	1	0	0	0	0	0	0	0	0
Paracoccidioides brasiliensis Pb18	0	0	0	0	0	0	0	1	0
Alloascoidea hylecoeti	0	0	0	0	0	0	0	1	0
Ambiguous_taxa	1	0	0	0	0	0	0	0	0
Aspergillus clavatus	0	1	0	0	0	0	0	0	0
Aspergillus flavus	0	1	0	0	0	0	0	0	0
Baeomyces rufus	0	0	0	0	0	0	0	0	1
Ambiguous_taxa	0	0	0	0	1	0	0	0	0
Ambiguous_taxa	1	0	0	0	0	0	0	0	0
Ambiguous_taxa	0	1	0	0	0	0	0	0	0
Cenangium ferruginosum	1	0	0	0	0	0	0	0	0
Ambiguous_taxa	0	0	0	0	1	0	0	0	0
Chlorociboria glauca	0	0	0	0	0	1	0	0	0
Cladosporium herbarum	0	0	1	0	0	0	0	0	0
Hypocrella siamensis	0	1	0	0	0	0	0	0	0
Ambiguous_taxa	0	1	0	0	0	0	0	0	0
Leptogium lichenoides	0	0	0	1	0	0	0	0	0
Ambiguous_taxa	0	0	0	0	0	1	0	0	0
uncultured Dikarya	0	1	0	0	0	0	0	0	0
uncultured fungus	0	1	0	0	0	0	0	0	0
Ambiguous_taxa	0	0	0	1	0	0	0	0	0
uncultured eukaryote	0	0	0	0	0	0	1	0	0
Schizopora paradoxa	0	0	1	0	0	0	0	0	0
Sistotrema efibulatum	0	1	0	0	0	0	0	0	0
uncultured Basidiomycota	0	0	0	0	0	0	0	1	0
Ambiguous_taxa	1	0	0	0	0	0	0	0	0
Spathularia flavida	1	0	0	0	0	0	0	0	0
Ambiguous_taxa	1	0	0	0	0	0	0	0	0
Ambiguous_taxa	1	0	0	0	0	0	0	0	0
uncultured Dacrymycetes	0	0	0	0	0	0	0	1	0
Candida palmioleophila	0	1	0	0	0	0	0	0	0
Ambiguous_taxa	0	0	1	0	0	0	0	0	0
Candida sp. RY1	0	1	0	0	0	0	0	0	0
Ambiguous_taxa	0	0	1	0	0	0	0	0	0
Dipodascus aggregatus	0	0	0	1	0	0	0	0	0
Yarrowia sp. TFM01	0	1	0	0	0	0	0	0	0
Pseudotulostoma japonicum	1	0	0	0	0	0	0	0	0
Ambiguous_taxa	0	0	0	0	0	0	0	0	1
Etheirophora unijubata	0	0	0	0	0	0	0	1	0
Exobasidium pachysporum	0	1	0	0	0	0	0	0	0
Fereydounia khargensis	0	0	0	0	1	0	0	0	0
Jamesdicksonia dactylidis	0	0	0	1	0	0	0	0	0
metagenome	0	0	0	0	1	0	0	0	0
Berlesiella nigerrima	0	0	0	0	0	1	0	0	0
Capronia parasitica	0	0	0	0	0	1	0	0	0
Capronia pilosella	0	0	0	0	0	1	0	0	0
fungal sp.	0	0	0	0	0	0	1	0	0
metagenome	0	1	0	0	0	0	0	0	0
Gliophorus psittacinus	0	1	0	0	0	0	0	0	0
Hygrocybe coccinea	0	0	0	0	0	0	0	1	0
Hygrocybe helobia	0	0	0	0	0	0	1	0	0
Ambiguous_taxa	0	1	0	0	0	0	0	0	0
Candida silvatica	0	0	0	0	0	0	1	0	0
Coccidioides posadasii CPA 0001	0	0	1	0	0	0	0	0	0
Cyclaneusma minus	1	0	0	0	0	0	0	0	0
Dictyocatenulata alba	0	0	1	0	0	0	0	0	0
uncultured eukaryote	0	0	0	0	1	0	0	0	0
Hasegawazyma lactosa	1	0	0	0	0	0	0	0	0
Ambiguous_taxa	0	0	0	1	0	0	0	0	0
uncultured Holtermanniella	0	0	1	0	0	0	0	0	0
Ambiguous_taxa	1	0	0	0	0	0	0	0	0
Ambiguous_taxa	0	0	1	0	0	0	0	0	0
Ambiguous_taxa	0	1	0	0	0	0	0	0	0
Ambiguous_taxa	0	0	0	0	0	1	0	0	0
Pseudohalonectria falcata	0	0	0	0	0	0	0	1	0
uncultured Malassezia	0	0	1	0	0	0	0	0	0
Pseudodidymosphaeria spartii	0	0	0	0	0	0	0	1	0
Sipmaniella sulphureofusca	0	0	1	0	0	0	0	0	0
Meliola juddiana	0	0	0	0	0	1	0	0	0
Candida bromeliacearum	0	0	0	0	0	1	0	0	0
uncultured eukaryote	0	0	0	0	1	0	0	0	0
Pseudomicrostroma juglandis	0	1	0	0	0	0	0	0	0
uncultured Ascomycota	1	0	0	0	0	0	0	0	0
Myrmecridium montsegurinum	0	0	0	0	1	0	0	0	0
Ambiguous_taxa	0	0	0	1	0	0	0	0	0
Fusarium oxysporum f. sp. lycopersici 4287	0	0	0	0	0	0	1	0	0
Fusarium sacchari	0	0	0	0	0	0	1	0	0
Nectria parmeliae	0	1	0	0	0	0	0	0	0
Ochrolechia szatalaensis	0	0	0	0	0	0	1	0	0
Allocetraria madreporiformis	0	0	0	0	0	0	0	0	1
Lepra amara	1	0	0	0	0	0	0	0	0
Ambiguous_taxa	0	0	0	0	1	0	0	0	0
uncultured Pezizaceae	1	0	0	0	0	0	0	0	0
Parastagonospora nodorum SN15	1	0	0	0	0	0	0	0	0
Phaeosphaeriopsis agavensis	0	1	0	0	0	0	0	0	0
Cyberlindnera maclurae	0	0	1	0	0	0	0	0	0
Candida freyschussii	0	0	0	0	0	0	1	0	0
Starmera quercuum	0	1	0	0	0	0	0	0	0
Ambiguous_taxa	0	1	0	0	0	0	0	0	0
Ambiguous_taxa	0	0	1	0	0	0	0	0	0
Wickerhamomyces silvicola	1	0	0	0	0	0	0	0	0
Ambiguous_taxa	0	0	1	0	0	0	0	0	0
Insolibasidium deformans	0	0	0	0	1	0	0	0	0
Pneumocystis carinii	0	0	0	0	0	1	0	0	0
Romjularia lurida	0	0	0	1	0	0	0	0	0
Ambiguous_taxa	1	0	0	0	0	0	0	0	0
Ambiguous_taxa	1	0	0	0	0	0	0	0	0
Ambiguous_taxa	1	0	0	0	0	0	0	0	0
Rhizopogon olivaceotinctus	0	1	0	0	0	0	0	0	0
Roussoellaceae sp. MUT 4886	0	0	0	0	1	0	0	0	0
Ambiguous_taxa	0	0	0	0	0	1	0	0	0
unidentified	0	0	0	1	0	0	0	0	0
Saccharomyces cerevisiae CLIB215	0	0	1	0	0	0	0	0	0
uncultured Zygosaccharomyces	0	0	1	0	0	0	0	0	0
Saccharomycopsis olivae	0	0	0	1	0	0	0	0	0
Henningsomyces candidus	0	0	1	0	0	0	0	0	0
Sclerencoelia fraxinicola	0	0	0	0	0	0	0	0	1
Ambiguous_taxa	0	0	0	0	0	0	0	1	0
Serpula similis	0	0	0	0	1	0	0	0	0
uncultured fungus	0	0	0	1	0	0	0	0	0
Ambiguous_taxa	0	0	0	0	1	0	0	0	0
Stephanospora caroticolor	0	0	0	1	0	0	0	0	0
Ambiguous_taxa	0	0	1	0	0	0	0	0	0
Ochroconis cordanae	0	0	1	0	0	0	0	0	0
Caloplaca chilensis	0	0	0	0	1	0	0	0	0
Usnochroma scoriophila	1	0	0	0	0	0	0	0	0
Ambiguous_taxa	1	0	0	0	0	0	0	0	0
Ambiguous_taxa	0	1	0	0	0	0	0	0	0
uncultured Ascomycota	1	0	0	0	0	0	0	0	0
Talaromyces purpureogenus	0	1	0	0	0	0	0	0	0
Talaromyces radicus	0	1	0	0	0	0	0	0	0
Granulobasidium vellereum	0	0	0	0	0	0	0	1	0
Groenewaldozyma auringiensis	0	0	0	1	0	0	0	0	0
Candida sp. BG01-7-23-018B-1-1	0	0	0	0	0	0	0	0	1
Candida spandovensis	0	0	0	0	0	0	0	0	1
Ambiguous_taxa	0	0	0	0	0	0	0	1	0
Hydropunctaria rheitrophila	0	1	0	0	0	0	0	0	0
Anthostomella torosa	0	0	0	0	0	0	1	0	0
Rosellinia necatrix	0	0	0	0	0	0	0	1	0
uncultured Chytridiomycota	0	0	0	0	0	0	0	1	0
uncultured Nucleariidae	0	0	0	1	0	0	0	0	0
Ambiguous_taxa	0	0	0	0	0	1	0	0	0
Theileria sp. K1	0	0	0	0	0	0	0	1	0
Colpodellidae sp. HEP	0	0	0	0	0	0	1	0	0
Nephromyces sp. MO-4F MBS2010	0	0	0	0	1	0	0	0	0
Theileria youngi	0	0	0	0	0	0	1	0	0
uncultured alveolate	0	0	0	0	0	1	0	0	0
Hepatozoon sp. BT-2016 clade D	1	0	0	0	0	0	0	0	0
Hepatozoon ursi	0	0	0	0	0	1	0	0	0
Eimeria angustus	0	0	0	0	0	0	1	0	0
Goussia sp. BMR-2011	0	0	0	0	0	0	0	1	0
uncultured stramenopile	0	0	0	0	0	0	1	0	0
Sarcocystis tuagulusi	0	0	0	0	1	0	0	0	0
Ascogregarina armigerei	0	0	0	1	0	0	0	0	0
Stemonitis fusca	0	0	1	0	0	0	0	0	0
Ophryocystis elektroscirrha	0	0	0	0	0	0	1	0	0
metagenome	0	0	0	0	0	0	0	1	0
Linostomella sp. aPFEU1	0	0	0	0	0	0	0	1	0
uncultured eukaryote	0	0	0	0	0	0	1	0	0
metagenome	0	0	1	0	0	0	0	0	0
Ambiguous_taxa	0	0	0	0	0	0	0	1	0
uncultured eukaryote	0	0	0	0	1	0	0	0	0
uncultured freshwater eukaryote	0	0	0	0	1	0	0	0	0
uncultured marine eukaryote	0	0	0	0	1	0	0	0	0
Ambiguous_taxa	0	0	0	0	1	0	0	0	0
Metacylis angulata	1	0	0	0	0	0	0	0	0
uncultured marine eukaryote	0	0	0	0	1	0	0	0	0
uncultured ciliate	1	0	0	0	0	0	0	0	0
Discocephalus pararotatorius	0	0	0	0	1	0	0	0	0
Ambiguous_taxa	1	0	0	0	0	0	0	0	0
uncultured ciliate	0	0	0	0	1	0	0	0	0
Litonotus gracilis	0	0	0	0	1	0	0	0	0
Ambiguous_taxa	0	0	1	0	0	0	0	0	0
uncultured eukaryote	0	0	0	0	0	0	0	1	0
uncultured ciliate	0	0	0	0	1	0	0	0	0
Ambiguous_taxa	0	0	0	0	0	0	0	1	0
Ambiguous_taxa	1	0	0	0	0	0	0	0	0
Anteholosticha pulchra	1	0	0	0	0	0	0	0	0
Ambiguous_taxa	0	0	0	0	0	0	0	1	0
uncultured eukaryote	0	0	0	0	1	0	0	0	0
Ambiguous_taxa	1	0	0	0	0	0	0	0	0
Notohymena sp. SL1	0	0	0	0	1	0	0	0	0
Psammomitra retractilis	0	0	0	0	0	1	0	0	0
Pseudokeronopsis rubra	1	0	0	0	0	0	0	0	0
Colpodidium caudatum	0	0	0	1	0	0	0	0	0
Ambiguous_taxa	0	0	0	0	0	0	1	0	0
uncultured eukaryote	0	0	0	0	0	0	1	0	0
uncultured eukaryote	0	0	0	0	0	0	1	0	0
uncultured Scuticociliatia	0	0	0	0	0	0	1	0	0
uncultured eukaryote	0	0	1	0	0	0	0	0	0
Ambiguous_taxa	1	0	0	0	0	0	0	0	0
Novistrombidium apsheronicum	0	0	0	0	0	0	0	1	0
Strombidium oculatum	1	0	0	0	0	0	0	0	0
Ambiguous_taxa	0	0	0	0	1	0	0	0	0
uncultured eukaryote	0	0	0	0	1	0	0	0	0
uncultured marine eukaryote	0	0	0	0	0	0	0	1	0
uncultured ciliate	0	0	0	0	0	0	1	0	0
Ambiguous_taxa	0	0	0	0	1	0	0	0	0
Ambiguous_taxa	0	0	0	0	1	0	0	0	0
uncultured marine eukaryote	0	0	1	0	0	0	0	0	0
Ambiguous_taxa	0	0	1	0	0	0	0	0	0
Bryometopus triquetrus	0	0	0	0	0	0	0	1	0
metagenome	1	0	0	0	0	0	0	0	0
uncultured Bryometopida	1	0	0	0	0	0	0	0	0
metagenome	1	0	0	0	0	0	0	0	0
uncultured eukaryote	0	0	1	0	0	0	0	0	0
metagenome	0	0	0	0	0	0	1	0	0
Ambiguous_taxa	0	0	1	0	0	0	0	0	0
Chlamydodon triquetrus	0	0	0	0	0	0	0	1	0
Ambiguous_taxa	0	0	0	0	0	0	0	1	0
Ambiguous_taxa	0	0	0	0	0	0	0	1	0
Dysteria ovalis	0	0	0	0	0	0	0	1	0
Dysteria sp. CFL08120904	0	0	0	0	0	0	0	1	0
Ambiguous_taxa	0	0	1	0	0	0	0	0	0
Ambiguous_taxa	0	0	0	0	0	1	0	0	0
Pseudovorticella sp. Dazhou bridge	0	0	0	0	0	0	0	1	0
Ambiguous_taxa	0	0	0	0	0	1	0	0	0
Ambiguous_taxa	1	0	0	0	0	0	0	0	0
Ambiguous_taxa	0	0	0	0	1	0	0	0	0
Dexitrichides pangi	0	0	0	0	1	0	0	0	0
Mesanophrys carcini	1	0	0	0	0	0	0	0	0
Ambiguous_taxa	0	0	0	0	0	0	1	0	0
Uronema elegans	1	0	0	0	0	0	0	0	0
uncultured marine eukaryote	0	0	0	1	0	0	0	0	0
uncultured eukaryote	0	0	0	0	0	0	1	0	0
Tokophrya sp. QD-2014	0	0	0	0	0	0	1	0	0
uncultured eukaryote	0	0	0	0	0	0	0	0	1
uncultured eukaryote	0	0	1	0	0	0	0	0	0
Pyxidinopsis sp. HG-2017a	0	1	0	0	0	0	0	0	0
Prorocentrum concavum	0	0	1	0	0	0	0	0	0
uncultured dinoflagellate	0	0	0	0	0	0	1	0	0
Ambiguous_taxa	0	0	0	0	0	0	0	0	1
Gonyaulax spinifera	0	0	0	0	0	0	0	0	1
uncultured dinoflagellate	0	0	0	0	0	0	1	0	0
Ambiguous_taxa	0	0	0	0	1	0	0	0	0
Ambiguous_taxa	0	0	0	0	0	0	0	0	1
uncultured stramenopile	1	0	0	0	0	0	0	0	0
uncultured marine eukaryote	0	0	0	1	0	0	0	0	0
uncultured freshwater eukaryote	0	0	0	0	0	0	0	1	0
Ambiguous_taxa	0	0	0	0	0	0	1	0	0
Rana sphenocephala pathogen MJY-2007	0	0	0	0	0	1	0	0	0
metagenome	0	0	0	0	0	0	1	0	0
uncultured alveolate	0	0	0	0	0	0	1	0	0
uncultured microeukaryote	0	0	0	0	1	0	0	0	0
uncultured marine eukaryote	0	0	0	0	0	0	0	1	0
Uncultured marine alveolate Group II DH148-EKD27	0	0	0	0	0	0	1	0	0
uncultured dinoflagellate	0	0	1	0	0	0	0	0	0
uncultured marine alveolate	1	0	0	0	0	0	0	0	0
uncultured marine picoplankton	0	0	0	0	0	1	0	0	0
Ambiguous_taxa	0	0	0	0	0	1	0	0	0
uncultured eukaryote	0	0	0	0	0	1	0	0	0
Ambiguous_taxa	0	0	0	0	0	0	0	1	0
uncultured Thaumatomonadida	0	0	0	0	0	0	0	0	1
uncultured Cercozoa	0	0	0	0	1	0	0	0	0
uncultured Cercozoa	0	0	0	0	0	0	0	0	1
uncultured Cercomonas	0	0	0	0	0	0	1	0	0
uncultured eukaryote	0	0	0	0	0	0	1	0	0
Allapsa vibrans	0	0	1	0	0	0	0	0	0
Ambiguous_taxa	0	0	0	0	0	0	0	1	0
Proleptomonas faecicola	0	0	0	0	1	0	0	0	0
uncultured eukaryote	0	0	0	0	1	0	0	0	0
uncultured eukaryote	0	0	0	0	0	0	1	0	0
Cercomonas sp. C-83	0	0	1	0	0	0	0	0	0
metagenome	1	0	0	0	0	0	0	0	0
Micrometopion nutans	0	0	0	0	0	0	0	0	1
uncultured eukaryote	0	0	0	0	0	0	1	0	0
uncultured eukaryote	0	0	0	0	0	0	0	0	1
uncultured Cercozoa	0	1	0	0	0	0	0	0	0
uncultured plasmodiophorid	0	1	0	0	0	0	0	0	0
Uncultured Cercozoa	0	0	0	0	1	0	0	0	0
Phaseoleae environmental sample	0	0	0	0	0	0	0	1	0
Cercozoa sp. 1 YG-2013	0	0	0	0	0	0	1	0	0
Vampyrella lateritia	0	0	0	0	1	0	0	0	0
Uncultured Cercozoa	1	0	0	0	0	0	0	0	0
uncultured Eimeriidae	1	0	0	0	0	0	0	0	0
Massisteria sp. diva	0	0	0	0	1	0	0	0	0
eukaryotic picoplankton environmental sample	1	0	0	0	0	0	0	0	0
Fisculla terrestris	0	0	0	0	0	1	0	0	0
Ambiguous_taxa	0	0	0	0	0	0	1	0	0
uncultured eukaryote	0	0	0	0	0	0	1	0	0
uncultured Rhizaria	0	0	0	0	0	0	0	0	1
metagenome	0	0	0	0	0	0	1	0	0
uncultured marine cercozoan	0	0	0	0	1	0	0	0	0
Ambiguous_taxa	0	0	0	0	0	0	1	0	0
Uncultured Cercozoa	0	0	0	0	0	0	0	1	0
uncultured Rhizaria	0	0	0	0	0	1	0	0	0
uncultured eukaryote	0	0	0	0	0	0	1	0	0
Uncultured Cercozoa	0	0	0	0	0	1	0	0	0
Ambiguous_taxa	0	0	0	0	0	0	1	0	0
D_6__uncultured eukaryote	0	0	0	1	0	0	0	0	0
uncultured Rhizaria	0	0	0	0	1	0	0	0	0
Stramenopile sp. MESS21	0	0	0	1	0	0	0	0	0
uncultured freshwater eukaryote	1	0	0	0	0	0	0	0	0
Stramenopile sp. ME280100	0	0	0	0	0	0	0	1	0
uncultured freshwater eukaryote	0	0	0	0	0	0	0	0	1
Pseudobodo tremulans	0	0	0	0	0	0	1	0	0
uncultured marine eukaryote	1	0	0	0	0	0	0	0	0
uncultured eukaryote	1	0	0	0	0	0	0	0	0
uncultured marine eukaryote	0	0	0	0	0	1	0	0	0
uncultured bicosoecid	1	0	0	0	0	0	0	0	0
Ambiguous_taxa	0	0	0	0	0	1	0	0	0
uncultured stramenopile	0	0	0	0	0	0	0	1	0
Ambiguous_taxa	0	0	0	0	0	1	0	0	0
Ambiguous_taxa	1	0	0	0	0	0	0	0	0
uncultured Eimeriidae	1	0	0	0	0	0	0	0	0
uncultured eukaryote	0	0	0	0	0	1	0	0	0
uncultured eukaryote	0	0	0	0	0	0	0	1	0
uncultured stramenopile	1	0	0	0	0	0	0	0	0
Ambiguous_taxa	0	0	0	0	0	0	1	0	0
uncultured eukaryote	0	0	0	0	0	1	0	0	0
uncultured stramenopile	0	0	0	0	0	0	1	0	0
eukaryote marine clone ME1-24	0	0	0	0	0	0	0	1	0
uncultured marine eukaryote	0	0	0	0	0	0	1	0	0
uncultured stramenopile	1	0	0	0	0	0	0	0	0
uncultured eukaryote	0	0	0	0	0	0	1	0	0
uncultured eukaryote	0	0	0	0	0	1	0	0	0
metagenome	0	0	0	0	0	0	0	1	0
uncultured marine picoeukaryote	0	0	0	0	0	0	0	1	0
uncultured stramenopile	0	0	1	0	0	0	0	0	0
uncultured marine picoeukaryote	0	0	0	0	0	0	0	0	1
Ambiguous_taxa	0	0	0	0	0	0	0	1	0
uncultured marine eukaryote	0	0	0	1	0	0	0	0	0
Ambiguous_taxa	0	0	0	0	0	0	0	0	1
uncultured chrysophyte	1	0	0	0	0	0	0	0	0
Ochromonadaceae environmental sample	1	0	0	0	0	0	0	0	0
Ambiguous_taxa	0	0	0	0	1	0	0	0	0
Ambiguous_taxa	1	0	0	0	0	0	0	0	0
metagenome	0	0	0	0	0	1	0	0	0
Botrydiopsis pyrenoidosa	0	0	0	1	0	0	0	0	0
Ambiguous_taxa	0	0	0	0	0	1	0	0	0
uncultured marine eukaryote	0	0	0	0	0	1	0	0	0
uncultured eukaryote	1	0	0	0	0	0	0	0	0
uncultured freshwater eukaryote	0	0	0	0	0	0	1	0	0
metagenome	0	0	0	0	0	1	0	0	0
uncultured freshwater eukaryote	0	0	0	0	1	0	0	0	0
uncultured marine eukaryote	1	0	0	0	0	0	0	0	0
Pinguiochrysis pyriformis	0	0	0	0	0	1	0	0	0
Polypodochrysis teissieri	0	0	0	0	0	0	1	0	0
Tessellaria lapponica	0	0	0	0	0	1	0	0	0
Ophiocytium capitatum	0	0	0	1	0	0	0	0	0
Amphora sp. TF-2014	0	0	0	0	0	1	0	0	0
Cymbella tumida	0	0	0	0	0	0	0	1	0
Diatoma hyemalis	0	0	0	0	0	0	0	1	0
Mayamaea atomus	0	1	0	0	0	0	0	0	0
Mayamaea permitis	0	1	0	0	0	0	0	0	0
uncultured eukaryote	0	0	0	0	0	1	0	0	0
Nitzschia frigida	0	0	0	0	1	0	0	0	0
Ambiguous_taxa	0	1	0	0	0	0	0	0	0
Stictocyclus stictodiscus	0	0	0	0	1	0	0	0	0
uncultured stramenopile	0	0	0	0	0	0	0	0	1
Ambiguous_taxa	0	0	0	0	0	0	1	0	0
uncultured marine eukaryote	0	0	0	0	0	0	1	0	0
Ambiguous_taxa	1	0	0	0	0	0	0	0	0
Ambiguous_taxa	0	0	1	0	0	0	0	0	0
uncultured eukaryote	1	0	0	0	0	0	0	0	0
uncultured marine eukaryote	0	0	0	0	0	1	0	0	0
Placidia cafeteriopsis	0	0	1	0	0	0	0	0	0
uncultured marine eukaryote	0	0	0	0	0	0	1	0	0

## Sheet: Euk_class_Agg_Counts
Class	MP1	MP10	MP20	MP30	MP40	MP50	MP70	MP80	MP100
	0	0	0	0	0	0	0	0	0
Rhizaria	57914	27575	94596	42244	48887	34795	67865	50357	53273
Nucletmycea	25833	14925	50596	17533	94271	90075	60419	44465	33458
Alveolata	23452	3015	18394	2631	61117	24556	39856	71247	5051
Stramenopiles	4227	1853	4817	1225	6050	26995	5159	9112	3938
Aphelidea	1457	360	6902	4152	3462	745	1128	2059	18173
Holozoa	312	4	14	6	17	13	28	40	36
Cavosteliida	101	1759	0	0	1	0	0	0	0
Rhodophyceae	98	0	0	0	0	0	0	33	0
Apusomonadidae	39	2	2	0	6	2	3	2	3
Other	11	7	13	8	18	32	41	24	15
Prymnesiophyceae	2	0	0	0	0	0	0	0	0
Breviatea	1	1	1	0	2	2	0	1	0
Palpitomonas	1	0	0	0	0	0	0	1	0
Discosea	0	0	1	0	0	0	0	3	0
Gracilipodida	0	0	0	0	0	0	0	1	0
Protosteliida	0	0	0	0	0	120	0	0	1
Tubulinea	0	5	0	0	2	155	249	100	254
Heterophryidae	0	0	0	0	0	0	0	4	0
Sarcosomataceae	0	0	0	0	0	0	0	1	0
Cryptomonadales	0	0	0	0	1	0	0	0	0
Discoba	0	0	0	0	0	1	0	1	1
Pavlovophyceae	0	0	0	0	0	0	0	1	0
Ancyromonadida	0	0	0	0	1	0	1	0	0
Telonema	0	0	0	0	1	0	0	0	0
Picomonadida	0	0	0	0	0	0	2	0	0

## Sheet: Euk_phylum_Agg_Counts
Phylum	MP1	MP10	MP20	MP30	MP40	MP50	MP70	MP80	MP100
SAR	85593	32443	117807	46100	116054	86346	112880	130716	62262
Opisthokonta	27602	15289	57512	21691	97750	90833	61575	46564	51667
Amoebozoa	103	1764	1	0	3	276	253	105	255
Archaeplastida	98	0	0	0	0	0	0	0	0
Incertae Sedis	41	3	3	0	10	4	4	4	3
Haptophyta	2	1	0	0	0	1	1	2	0
Centrohelida	0	0	0	0	0	0	0	12	0
Cryptophyceae	0	0	0	0	1	0	0	0	0
Excavata	0	0	0	0	0	1	0	2	1
Picozoa	0	0	0	0	0	0	2	0	0

## Sheet: Euk_Total
#SampleID	Phylum	Class					MP1	MP10	MP20	MP30	MP40	MP50	MP70	MP80	MP100
D_0__Eukaryota	D_1__Opisthokonta	D_2__Nucletmycea	D_3__Fungi	D_8__Gromochytriaceae	D_9__uncultured	D_10__uncultured Chytridiomycota	7788	27	23283	2396	69106	80437	36098	20424	31509
D_0__Eukaryota	D_1__SAR	D_2__Rhizaria	D_3__Cercozoa	D_4__Glissomonadida	D_5__Heteromita	D_6__Uncultured Cercozoa	20890	11060	7779	19004	11466	14541	24022	14620	15255
D_0__Eukaryota	D_1__SAR	D_2__Alveolata	D_3__Ciliophora	D_4__Intramacronucleata	D_5__Litostomatea	D_6__uncultured ciliate	9022	2018	9	1343	40821	18035	19990	27517	459
D_0__Eukaryota	D_1__SAR	D_2__Rhizaria	D_3__Cercozoa	D_4__Glissomonadida	D_5__uncultured eukaryote	D_6__uncultured eukaryote	1741	238	76908	75	3524	6254	3894	2806	4752
D_0__Eukaryota	D_1__SAR	D_2__Rhizaria	D_3__Cercozoa	D_4__Glissomonadida	D_5__Heteromita	Ambiguous_taxa	11508	4995	2677	9291	20822	8861	13250	10154	7655
D_0__Eukaryota	D_1__SAR	D_2__Alveolata	D_3__Ciliophora	D_7__Cyrtophoria	D_8__Phascolodon	Ambiguous_taxa	3346	358	1	6	15373	2412	7956	33857	3646
D_0__Eukaryota	D_1__SAR	D_2__Stramenopiles	D_3__Ochrophyta	D_4__Chrysophyceae	D_5__uncultured	D_6__uncultured stramenopile	956	658	4727	497	5060	25427	2404	4811	3045
D_0__Eukaryota	D_1__SAR	D_2__Rhizaria	D_3__Cercozoa	D_4__uncultured	D_5__uncultured Mortierella	D_6__uncultured Mortierella	7651	4131	2275	6942	2961	1657	3760	3633	2423
D_0__Eukaryota	D_1__SAR	D_2__Rhizaria	D_3__Cercozoa	D_4__Thecofilosea	D_5__uncultured	D_6__uncultured eukaryote	2957	2752	55	5429	4803	982	7749	9043	598
D_0__Eukaryota	D_1__Opisthokonta	D_2__Aphelidea	D_3__Aphelidium	D_4__uncultured fungus	D_5__uncultured fungus	D_6__uncultured fungus	332	345	6760	1	3364	706	568	1433	17220
D_0__Eukaryota	D_1__Opisthokonta	D_2__Nucletmycea	D_3__Fungi	D_8__Chytridiaceae	D_9__Dendrochytridium	D_10__Chytridiaceae sp. PML-2015	1316	117	4	18	3952	859	10681	12735	517
D_0__Eukaryota	D_1__Opisthokonta	D_2__Nucletmycea	D_3__Fungi	D_8__Rhizophydiaceae	D_9__Rhizophydium	D_10__uncultured Rhizophydiales	1028	314	9	4	9925	2940	6988	4453	294
D_0__Eukaryota	D_1__SAR	D_2__Alveolata	D_3__Ciliophora	D_7__Peniculia	D_8__Stokesia	D_9__uncultured ciliate	0	33	18217	1	3	1351	5598	416	17
D_0__Eukaryota	D_1__SAR	D_2__Rhizaria	D_3__Cercozoa	D_4__Glissomonadida	D_5__Heteromita	D_6__uncultured eukaryote	2614	946	111	468	133	287	620	1147	17648
D_0__Eukaryota	D_1__Opisthokonta	D_2__Nucletmycea	D_3__Fungi	D_9__Incertae Sedis	D_10__Candida	D_11__uncultured Candida	307	6169	8441	2440	1	1520	1	1	34
D_0__Eukaryota	D_1__Opisthokonta	D_2__Nucletmycea	D_3__Fungi	D_9__Malasseziaceae	D_10__Malassezia	D_11__uncultured eukaryote	87	1992	11315	58	77	32	145	43	4
D_0__Eukaryota	D_1__SAR	D_2__Stramenopiles	D_3__Ochrophyta	Ambiguous_taxa	Ambiguous_taxa	Ambiguous_taxa	2288	783	3	528	677	858	2218	3743	715
D_0__Eukaryota	D_1__SAR	D_2__Rhizaria	D_3__Cercozoa	D_7__Trinematidae	Ambiguous_taxa	Ambiguous_taxa	26	99	3	7	1503	24	6334	2885	590
D_0__Eukaryota	D_1__Opisthokonta	D_2__Nucletmycea	D_3__Fungi	D_9__Filobasidiaceae	D_10__Filobasidium	D_11__uncultured Basidiomycota	673	589	5118	1836	266	241	49	73	0
D_0__Eukaryota	D_1__SAR	D_2__Alveolata	D_3__Ciliophora	Ambiguous_taxa	Ambiguous_taxa	Ambiguous_taxa	2525	40	3	814	1729	738	1209	1646	80
D_0__Eukaryota	D_1__SAR	D_2__Alveolata	D_3__Ciliophora	D_6__Hypotrichia	Ambiguous_taxa	Ambiguous_taxa	4188	277	1	6	100	154	796	1739	259
D_0__Eukaryota	D_1__Opisthokonta	D_2__Nucletmycea	D_3__Fungi	D_4__Cryptomycota	D_5__LKM11	D_6__uncultured fungus	3359	1310	0	0	0	186	1060	572	242
D_0__Eukaryota	D_1__Opisthokonta	D_2__Nucletmycea	D_3__Fungi	D_8__Endogonaceae	D_9__uncultured	D_10__uncultured fungus	0	0	1	6149	0	0	0	1	0
D_0__Eukaryota	D_1__Opisthokonta	D_2__Nucletmycea	D_3__Fungi	D_7__Rhizophydiales	D_8__uncultured	Ambiguous_taxa	796	1302	9	18	2132	587	645	485	48
D_0__Eukaryota	D_1__Opisthokonta	D_2__Nucletmycea	D_3__Fungi	D_9__Cladosporiaceae	D_10__Cladosporium	D_11__uncultured fungus	1889	245	2	1825	92	131	590	982	17
D_0__Eukaryota	D_1__Opisthokonta	D_2__Nucletmycea	D_3__Fungi	D_8__Olpidiaceae	D_9__Olpidium	D_10__uncultured Banisveld eukaryote	148	0	0	1375	3513	450	69	133	0
D_0__Eukaryota	D_1__SAR	D_2__Rhizaria	D_3__Cercozoa	D_4__uncultured	Ambiguous_taxa	Ambiguous_taxa	7	5	1445	4	676	585	746	8	1976
D_0__Eukaryota	D_1__SAR	D_2__Rhizaria	D_3__Cercozoa	D_4__Vampyrellidae	D_5__Kumanoa intorta	D_6__Kumanoa intorta	3371	0	1	1	98	22	1299	618	3
D_0__Eukaryota	D_1__SAR	D_2__Rhizaria	D_3__Cercozoa	D_4__uncultured	D_5__metagenome	D_6__metagenome	1502	65	1974	10	986	169	108	288	267
D_0__Eukaryota	D_1__SAR	D_2__Alveolata	D_3__Ciliophora	D_5__Spirotrichea	D_6__Hypotrichia	Ambiguous_taxa	74	19	0	13	308	750	1787	1612	41
D_0__Eukaryota	D_1__Opisthokonta	D_2__Aphelidea	D_3__Aphelidium	D_4__Aphelidium tribonemae	D_5__Aphelidium tribonemae	D_6__Aphelidium tribonemae	0	0	1	4119	0	1	149	59	6
D_0__Eukaryota	D_1__SAR	D_2__Rhizaria	D_3__Cercozoa	Ambiguous_taxa	Ambiguous_taxa	Ambiguous_taxa	143	170	39	134	427	217	1350	1239	87
D_0__Eukaryota	D_1__Opisthokonta	D_2__Nucletmycea	D_3__Fungi	D_8__Kriegeriales	D_9__Kriegeriaceae	D_10__uncultured eukaryote	923	3	910	0	280	32	356	711	121
D_0__Eukaryota	D_1__SAR	D_2__Rhizaria	D_3__Cercozoa	D_4__uncultured	D_5__uncultured Rhizaria	D_6__uncultured Rhizaria	596	173	37	23	128	177	940	794	435
D_0__Eukaryota	D_1__Opisthokonta	D_2__Nucletmycea	D_3__Fungi	D_8__Rhizophydiaceae	D_9__Rhizophydium	D_10__uncultured Chytridiomycota	6	1	0	4	3002	7	41	37	1
D_0__Eukaryota	D_1__SAR	D_2__Rhizaria	D_3__Cercozoa	D_4__Glissomonadida	D_5__Heteromita	D_6__metagenome	668	50	837	106	571	123	207	260	158
D_0__Eukaryota	D_1__SAR	D_2__Alveolata	D_3__Ciliophora	D_6__Phyllopharyngea	D_7__Cyrtophoria	D_8__uncultured eukaryote	94	6	2	1	232	79	523	1556	242
D_0__Eukaryota	D_1__Opisthokonta	D_2__Nucletmycea	D_3__Fungi	D_8__Rhizophydiaceae	D_9__Rhizophydium	D_10__Rhizophydium patellarium	111	2	0	0	524	329	740	897	39
D_0__Eukaryota	D_1__Opisthokonta	D_2__Nucletmycea	D_3__Fungi	D_7__Leotiomycetes	D_8__Helotiales	D_9__uncultured fungus	1547	443	0	13	96	148	147	233	12
D_0__Eukaryota	D_1__SAR	D_2__Alveolata	D_3__Ciliophora	D_5__Litostomatea	D_6__Haptoria	D_7__metagenome	223	3	1	3	1767	1	332	145	2
D_0__Eukaryota	D_1__Opisthokonta	D_2__Nucletmycea	D_3__Fungi	D_9__Pleosporaceae	D_10__Alternaria	D_11__Alternaria alternata	1297	267	1	0	1	257	79	358	1
D_0__Eukaryota	D_1__SAR	D_2__Rhizaria	D_3__Cercozoa	D_4__Incertae Sedis	D_5__Gymnophrys	D_6__Cercomonas celer	415	494	0	0	1	153	802	108	278
D_0__Eukaryota	D_1__Amoebozoa	D_2__Cavosteliida	D_3__Tychosporium	D_4__Tychosporium acutostipes	D_5__Tychosporium acutostipes	D_6__Tychosporium acutostipes	101	1759	0	0	1	0	0	0	0
D_0__Eukaryota	D_1__SAR	D_2__Alveolata	D_3__Ciliophora	D_6__Hypotrichia	D_7__uncultured	Ambiguous_taxa	1363	40	0	1	2	30	96	249	30
D_0__Eukaryota	D_1__SAR	D_2__Alveolata	D_3__Ciliophora	D_5__Spirotrichea	D_6__Oxytrichidae	D_7__uncultured Oxytrichidae	804	106	0	1	25	34	210	473	73
D_0__Eukaryota	D_1__SAR	D_2__Rhizaria	D_3__Cercozoa	D_4__Thecofilosea	D_5__uncultured	D_6__uncultured marine eukaryote	24	374	14	9	13	31	427	783	22
D_0__Eukaryota	D_1__SAR	D_2__Rhizaria	D_3__Cercozoa	D_5__Spongomonadida	D_6__Spongomonas	Ambiguous_taxa	1118	0	0	358	0	0	35	63	106
D_0__Eukaryota	D_1__SAR	D_2__Alveolata	D_3__Ciliophora	D_5__Spirotrichea	D_6__Oxytrichidae	D_7__uncultured eukaryote	55	74	0	10	32	327	433	719	27
D_0__Eukaryota	D_1__SAR	D_2__Alveolata	D_3__Ciliophora	D_6__Prostomatea	D_7__Cryptocaryon	D_8__uncultured eukaryote	992	5	1	0	293	28	114	2	0
D_0__Eukaryota	D_1__SAR	D_2__Rhizaria	D_3__Cercozoa	D_4__Glissomonadida	D_5__Heteromita	D_6__Cercozoa sp. B128	54	891	0	8	15	9	108	35	276
D_0__Eukaryota	D_1__SAR	D_2__Rhizaria	D_3__Cercozoa	D_4__Glissomonadida	D_5__Heteromita	D_6__Bodomorpha sp. HFCC56	440	33	22	29	155	143	158	327	62
D_0__Eukaryota	D_1__Opisthokonta	D_2__Nucletmycea	D_3__Fungi	D_9__Chrysozymaceae	D_10__Oberwinklerozyma	Ambiguous_taxa	375	44	182	0	96	60	147	318	50
D_0__Eukaryota	D_1__Opisthokonta	D_2__Aphelidea	D_3__Aphelidium	D_4__Aphelidium desmodesmi	D_5__Aphelidium desmodesmi	D_6__Aphelidium desmodesmi	18	6	98	0	55	32	78	201	755
D_0__Eukaryota	D_1__Opisthokonta	D_2__Nucletmycea	D_3__Fungi	D_8__Gromochytriaceae	D_9__uncultured	D_10__uncultured eukaryote	52	0	75	17	276	271	216	158	133
D_0__Eukaryota	D_1__Opisthokonta	D_2__Nucletmycea	D_3__Fungi	D_9__Aspergillaceae	D_10__Penicillium	D_11__Penicillium griseofulvum	101	303	124	220	10	246	27	32	61
D_0__Eukaryota	D_1__Opisthokonta	D_2__Aphelidea	D_3__Paraphelidium	D_4__Paraphelidium tribonemae	D_5__Paraphelidium tribonemae	D_6__Paraphelidium tribonemae	344	0	0	0	2	2	317	343	57
D_0__Eukaryota	D_1__SAR	D_2__Rhizaria	D_3__Cercozoa	D_4__Glissomonadida	D_5__metagenome	D_6__metagenome	350	2	13	5	5	4	286	221	59
D_0__Eukaryota	D_1__SAR	D_2__Rhizaria	D_3__Cercozoa	D_4__Vampyrellidae	D_5__uncultured	D_6__uncultured eukaryote	4	0	0	0	238	1	521	146	3
D_0__Eukaryota	D_1__SAR	D_2__Rhizaria	D_3__Cercozoa	D_4__Glissomonadida	D_5__Heteromita	D_6__Cercozoa sp. A10p145at5	72	322	2	85	12	12	159	143	15
D_0__Eukaryota	D_1__SAR	D_2__Alveolata	D_3__Ciliophora	D_6__Phyllopharyngea	D_7__Suctoria	D_8__uncultured eukaryote	0	0	0	413	1	1	103	285	0
D_0__Eukaryota	D_1__Opisthokonta	D_2__Aphelidea	D_3__uncultured	D_4__uncultured Chytridiomycota	D_5__uncultured Chytridiomycota	D_6__uncultured Chytridiomycota	743	0	0	2	3	0	0	1	5
D_0__Eukaryota	D_1__Opisthokonta	D_2__Nucletmycea	D_3__Fungi	D_7__Rhizophydiales	D_8__uncultured	D_9__uncultured Chytridiomycota	617	1	0	15	52	11	22	27	4
D_0__Eukaryota	D_1__Opisthokonta	D_2__Nucletmycea	D_3__Fungi	D_7__Rhizophydiales	D_8__uncultured	D_9__uncultured fungus	21	0	1	2	155	41	358	157	14
D_0__Eukaryota	D_1__Opisthokonta	D_2__Nucletmycea	D_3__Fungi	D_9__Aspergillaceae	D_10__Aspergillus	D_11__Aspergillus niger	45	270	127	204	4	49	5	7	6
D_0__Eukaryota	D_1__Opisthokonta	D_2__Nucletmycea	D_3__Fungi	D_4__Cryptomycota	D_5__LKM11	D_6__uncultured eukaryote	690	5	1	0	0	6	2	1	1
D_0__Eukaryota	D_1__SAR	D_2__Rhizaria	D_3__Cercozoa	D_4__Vampyrellidae	Ambiguous_taxa	Ambiguous_taxa	628	0	0	0	2	0	37	18	0
D_0__Eukaryota	D_1__SAR	D_2__Rhizaria	D_3__Cercozoa	D_6__Rhizaspididae	D_7__Rhogostoma	D_8__metagenome	34	14	9	17	41	28	213	247	18
D_0__Eukaryota	D_1__Opisthokonta	D_2__Nucletmycea	D_3__Fungi	D_8__Spizellomycetaceae	D_9__Gaertneriomyces	D_10__Gaertneriomyces semiglobifer	1	0	1	2	5	37	309	202	52
D_0__Eukaryota	D_1__Opisthokonta	D_2__Nucletmycea	D_3__Fungi	D_9__Tulasnellaceae	D_10__Tulasnella	Ambiguous_taxa	586	0	0	0	0	0	0	0	0
D_0__Eukaryota	D_1__SAR	D_2__Rhizaria	D_3__Cercozoa	D_4__Incertae Sedis	D_5__Gymnophrys	D_6__Cercozoa sp. DDB-2008c	0	581	0	1	0	0	0	1	2
D_0__Eukaryota	D_1__SAR	D_2__Stramenopiles	D_3__Labyrinthulomycetes	D_4__Sorodiplophrys	D_5__metagenome	D_6__metagenome	416	0	0	0	0	17	122	0	0
D_0__Eukaryota	D_1__Opisthokonta	D_2__Nucletmycea	D_3__Fungi	D_8__Chaetothyriales	D_9__uncultured	D_10__uncultured Ascomycota	400	40	0	0	1	73	17	7	0
D_0__Eukaryota	D_1__Opisthokonta	D_2__Nucletmycea	D_3__Fungi	D_9__Dipodascaceae	D_10__Yarrowia	D_11__Yarrowia lipolytica	0	23	507	0	0	0	0	0	0
D_0__Eukaryota	D_1__Opisthokonta	D_2__Nucletmycea	D_3__Fungi	D_9__Cladosporiaceae	D_10__Cladosporium	D_11__Sporobolus stapfianus	187	15	0	165	14	7	49	69	1
D_0__Eukaryota	D_1__SAR	D_2__Rhizaria	D_3__Cercozoa	D_4__Cercomonadidae	D_5__Cercomonas	Ambiguous_taxa	281	3	3	1	0	3	72	24	68
D_0__Eukaryota	D_1__Amoebozoa	D_2__Tubulinea	D_3__Euamoebida	D_4__BOLA868	D_5__uncultured eukaryote	D_6__uncultured eukaryote	0	0	0	0	1	0	244	72	116
D_0__Eukaryota	D_1__SAR	D_2__Stramenopiles	D_3__Ochrophyta	D_4__Chrysophyceae	D_5__uncultured	D_6__uncultured eukaryote	3	3	7	0	12	175	88	119	26
D_0__Eukaryota	D_1__SAR	D_2__Rhizaria	D_3__Cercozoa	D_4__Glissomonadida	D_5__Bodomorpha	D_6__metagenome	371	1	6	0	1	0	4	1	43
D_0__Eukaryota	D_1__SAR	D_2__Rhizaria	D_3__Cercozoa	D_4__uncultured	D_5__uncultured marine eukaryote	D_6__uncultured marine eukaryote	58	4	32	14	96	56	50	90	24
D_0__Eukaryota	D_1__Opisthokonta	D_2__Nucletmycea	D_3__Fungi	Ambiguous_taxa	Ambiguous_taxa	D_11__uncultured eukaryote	0	312	0	0	0	42	12	49	5
D_0__Eukaryota	D_1__SAR	D_2__Alveolata	D_3__Ciliophora	D_7__Scuticociliatia	D_8__uncultured	Ambiguous_taxa	414	0	0	0	0	1	0	0	0
D_0__Eukaryota	D_1__Opisthokonta	D_2__Nucletmycea	D_3__Fungi	D_9__Aspergillaceae	Ambiguous_taxa	Ambiguous_taxa	18	153	61	120	5	46	3	2	5
D_0__Eukaryota	D_1__SAR	D_2__Rhizaria	D_3__Cercozoa	D_4__Cercomonadidae	Ambiguous_taxa	Ambiguous_taxa	75	90	1	109	9	14	25	77	10
D_0__Eukaryota	D_1__Opisthokonta	D_2__Nucletmycea	D_3__Fungi	D_7__Lobulomycetales	D_8__Lobulomycetaceae	D_9__uncultured microeukaryote	294	0	0	0	5	1	83	0	0
D_0__Eukaryota	D_1__SAR	D_2__Rhizaria	D_3__Cercozoa	D_7__Trinematidae	D_8__uncultured	D_9__uncultured Eimeriidae	5	0	0	0	2	4	238	106	22
D_0__Eukaryota	D_1__SAR	D_2__Alveolata	D_3__Protalveolata	D_4__Perkinsidae	D_5__A31	D_6__uncultured eukaryote	0	0	0	0	0	242	62	1	66
D_0__Eukaryota	D_1__Opisthokonta	D_2__Nucletmycea	D_3__Fungi	D_9__Cladosporiaceae	D_10__Cladosporium	D_11__uncultured fungus	93	15	14	24	55	22	49	79	14
D_0__Eukaryota	D_1__Opisthokonta	D_2__Nucletmycea	D_3__Fungi	D_9__Phyllostictaceae	D_10__Phyllosticta	D_11__Phyllosticta ampelicida	128	4	0	6	1	68	49	103	0
D_0__Eukaryota	D_1__SAR	D_2__Rhizaria	D_3__Cercozoa	D_4__Glissomonadida	D_5__Allantion	D_6__uncultured Thaumatomonadida	0	0	0	0	0	285	60	0	11
D_0__Eukaryota	D_1__SAR	D_2__Stramenopiles	D_3__Ochrophyta	D_4__Xanthophyceae	D_5__Mischococcales	Ambiguous_taxa	17	0	0	162	85	3	50	30	1
D_0__Eukaryota	D_1__SAR	D_2__Alveolata	D_3__Ciliophora	D_6__Hypotrichia	D_7__Stylonychia	D_8__Oxytricha paragranulifera	33	5	2	3	102	39	91	71	1
D_0__Eukaryota	D_1__SAR	D_2__Stramenopiles	D_3__Ochrophyta	D_6__Bacillariophyceae	D_7__Fistulifera	Ambiguous_taxa	0	341	0	0	0	1	0	1	0
D_0__Eukaryota	D_1__SAR	D_2__Rhizaria	D_3__Cercozoa	D_4__Thecofilosea	D_5__uncultured	D_6__Uncultured Cercozoa	105	3	33	8	54	9	33	42	47
D_0__Eukaryota	D_1__Opisthokonta	D_2__Nucletmycea	D_3__Fungi	D_9__Aspergillaceae	D_10__Aspergillus	Ambiguous_taxa	36	130	27	50	0	77	1	5	5
D_0__Eukaryota	D_1__SAR	D_2__Rhizaria	D_3__Cercozoa	D_4__Glissomonadida	D_5__uncultured	D_6__metagenome	18	3	132	3	28	44	23	22	37
D_0__Eukaryota	D_1__Opisthokonta	D_2__Holozoa	D_3__Choanoflagellida	D_5__Codosigidae	D_6__Freshwater Choanoflagellates 1	Ambiguous_taxa	299	1	0	0	0	0	0	0	0
D_0__Eukaryota	D_1__SAR	D_2__Rhizaria	D_3__Cercozoa	D_6__Rhizaspididae	D_7__Rhogostoma	D_8__Rhogostoma schuessleri	2	2	0	19	1	8	58	194	11
D_0__Eukaryota	D_1__SAR	D_2__Alveolata	D_3__Ciliophora	D_6__Hypotrichia	D_7__Halteria	D_8__metagenome	47	7	1	4	84	49	25	69	5
D_0__Eukaryota	D_1__Opisthokonta	D_2__Nucletmycea	D_3__Fungi	D_9__Pyronemataceae	Ambiguous_taxa	Ambiguous_taxa	282	0	0	0	0	0	1	0	0
D_0__Eukaryota	D_1__SAR	D_2__Alveolata	D_3__Ciliophora	D_5__Spirotrichea	D_6__Oxytrichidae	D_7__uncultured ciliate	9	4	0	2	23	40	51	120	26
D_0__Eukaryota	D_1__Opisthokonta	D_2__Nucletmycea	D_3__Fungi	D_8__Gromochytriaceae	D_9__Gromochytrium	D_10__Gromochytrium mamkaevae	4	1	34	5	86	70	21	11	22
D_0__Eukaryota	D_1__Opisthokonta	D_2__Nucletmycea	D_3__Fungi	D_9__Filobasidiaceae	D_10__Naganishia	Ambiguous_taxa	0	1	0	183	51	4	8	3	3
D_0__Eukaryota	D_1__SAR	D_2__Stramenopiles	D_3__Bicosoecida	D_4__Cafeteria	D_5__uncultured eukaryote	D_6__uncultured eukaryote	3	0	5	6	105	20	57	55	1
D_0__Eukaryota	D_1__SAR	D_2__Stramenopiles	D_3__Peronosporomycetes	D_4__uncultured	Ambiguous_taxa	Ambiguous_taxa	67	38	0	0	4	23	24	86	3
D_0__Eukaryota	D_1__SAR	D_2__Stramenopiles	D_3__Ochrophyta	D_4__Chrysophyceae	D_5__uncultured	D_6__uncultured marine stramenopile	4	2	32	1	43	110	18	23	3
D_0__Eukaryota	D_1__SAR	D_2__Stramenopiles	D_3__Ochrophyta	D_4__Chrysophyceae	D_5__uncultured	D_6__uncultured freshwater eukaryote	7	1	1	5	7	74	49	75	15
D_0__Eukaryota	D_1__Opisthokonta	D_2__Nucletmycea	D_3__Fungi	D_8__Chytriomycetaceae	D_9__Entophlyctis	D_10__Entophlyctis helioformis	14	0	2	7	37	8	45	56	58
D_0__Eukaryota	D_1__Opisthokonta	D_2__Nucletmycea	D_3__Fungi	D_8__Spizellomycetaceae	D_9__Spizellomyces	D_10__Spizellomyces punctatus DAOM BR117	0	0	0	2	1	2	171	40	1
D_0__Eukaryota	D_1__Opisthokonta	D_2__Nucletmycea	D_3__Fungi	D_6__Chytridiomycetes	D_7__uncultured	D_8__uncultured fungus	2	1	9	0	21	39	91	30	8
D_0__Eukaryota	D_1__SAR	D_2__Alveolata	D_3__Ciliophora	D_7__Suctoria	D_8__Tokophrya	Ambiguous_taxa	9	2	0	0	0	2	59	125	4
D_0__Eukaryota	D_1__SAR	D_2__Rhizaria	D_3__Cercozoa	D_4__uncultured	D_5__Uncultured Cercozoa	D_6__Uncultured Cercozoa	49	21	9	35	4	8	23	36	11
D_0__Eukaryota	D_1__SAR	D_2__Stramenopiles	D_3__Bicosoecida	D_4__CH1-2B-3	D_5__Bicosoecida gen. 2 sp. EK-2010a	D_6__Bicosoecida gen. 2 sp. EK-2010a	193	0	0	0	0	0	0	0	0
D_0__Eukaryota	D_1__SAR	D_2__Alveolata	D_3__Ciliophora	D_5__Heterotrichea	D_6__Blepharisma	Ambiguous_taxa	0	0	0	0	2	1	0	187	0
D_0__Eukaryota	D_1__Opisthokonta	D_2__Nucletmycea	D_3__Fungi	D_9__Incertae Sedis	D_10__Candida	D_11__uncultured Dikarya	0	189	0	0	0	0	0	0	0
D_0__Eukaryota	D_1__Opisthokonta	D_2__Nucletmycea	D_3__Fungi	D_8__Lobulomycetaceae	D_9__uncultured	Ambiguous_taxa	0	0	0	0	1	93	28	66	0
D_0__Eukaryota	D_1__Opisthokonta	D_2__Nucletmycea	D_3__Fungi	D_9__Herpotrichiellaceae	D_10__Phialophora	D_11__Phialophora verrucosa	0	89	0	0	0	86	1	0	0
D_0__Eukaryota	D_1__Amoebozoa	D_2__Tubulinea	D_3__Euamoebida	D_4__Glaeseria	D_5__Glaeseria mira	D_6__Glaeseria mira	0	0	0	0	0	152	0	22	0
No blast hit	Other	Other	Other	Other	Other	Other	11	7	13	8	18	32	41	24	15
D_0__Eukaryota	D_1__SAR	D_2__Stramenopiles	D_3__Ochrophyta	D_4__Chrysophyceae	D_5__uncultured	Ambiguous_taxa	25	7	12	2	19	59	7	24	12
D_0__Eukaryota	D_1__Opisthokonta	D_2__Aphelidea	D_3__uncultured	D_4__uncultured fungus	D_5__uncultured fungus	D_6__uncultured fungus	8	8	23	18	21	3	5	6	66
D_0__Eukaryota	D_1__SAR	D_2__Alveolata	D_3__Ciliophora	D_6__Hypotrichia	Ambiguous_taxa	D_8__uncultured Oxytrichidae	1	1	2	0	56	19	38	38	2
D_0__Eukaryota	D_1__Opisthokonta	D_2__Nucletmycea	D_3__Fungi	D_8__Incertae Sedis	D_9__Rozella	D_10__uncultured fungus	18	0	0	0	0	0	24	113	0
D_0__Eukaryota	D_1__Opisthokonta	D_2__Nucletmycea	D_3__Fungi	D_8__Endogonaceae	D_9__Endogone	Ambiguous_taxa	4	2	8	1	29	14	39	43	13
D_0__Eukaryota	D_1__Opisthokonta	D_2__Nucletmycea	D_3__Fungi	D_8__Mortierellaceae	D_9__Mortierella	Ambiguous_taxa	0	0	1	0	1	139	2	3	6
D_0__Eukaryota	D_1__Opisthokonta	D_2__Nucletmycea	D_3__Fungi	D_9__Aspergillaceae	D_10__Penicillium	Ambiguous_taxa	80	21	13	18	0	15	2	0	0
D_0__Eukaryota	D_1__SAR	D_2__Stramenopiles	D_3__Ochrophyta	D_4__Chrysophyceae	Ambiguous_taxa	D_6__uncultured chrysophyte	128	1	1	1	0	8	3	6	1
D_0__Eukaryota	D_1__SAR	D_2__Alveolata	D_3__Ciliophora	D_6__Oligohymenophorea	D_7__CV1-2A-17	Ambiguous_taxa	0	0	0	0	0	0	113	35	0
D_0__Eukaryota	D_1__Opisthokonta	D_2__Nucletmycea	D_3__Fungi	D_8__Gromochytriaceae	D_9__uncultured	Ambiguous_taxa	6	0	7	1	33	16	66	7	8
D_0__Eukaryota	D_1__Opisthokonta	D_2__Nucletmycea	D_3__Fungi	D_9__Nectriaceae	D_10__Fusarium	D_11__Fusarium oxysporum	0	130	0	0	2	12	0	0	0
D_0__Eukaryota	D_1__Opisthokonta	D_2__Nucletmycea	D_3__Fungi	D_9__Malasseziaceae	D_10__Malassezia	Ambiguous_taxa	0	97	7	0	1	1	18	12	3
D_0__Eukaryota	D_1__Archaeplastida	D_2__Rhodophyceae	D_3__Cyanidiales	D_4__uncultured	D_5__uncultured eukaryote	D_6__uncultured eukaryote	97	0	0	0	0	0	0	33	0
D_0__Eukaryota	D_1__Amoebozoa	D_2__Protosteliida	D_3__Protostelium	D_4__Protostelium mycophagum	D_5__Protostelium mycophagum	D_6__Protostelium mycophagum	0	0	0	0	0	120	0	0	1
D_0__Eukaryota	D_1__SAR	D_2__Alveolata	D_3__Apicomplexa	D_6__Eugregarinorida	D_7__D3P05A02	D_8__uncultured eukaryote	0	0	0	0	0	117	0	0	3
D_0__Eukaryota	D_1__Opisthokonta	D_2__Nucletmycea	D_3__Fungi	D_9__Apiosporaceae	D_10__Arthrinium	Ambiguous_taxa	84	1	0	0	0	28	2	0	0
D_0__Eukaryota	D_1__Opisthokonta	D_2__Nucletmycea	D_3__Fungi	D_6__Monoblepharidomycetes	D_7__Monoblepharidales	D_8__uncultured eukaryote	20	2	1	0	4	6	10	69	1
D_0__Eukaryota	D_1__Opisthokonta	D_2__Nucletmycea	D_3__Fungi	D_6__Chytridiomycetes	D_7__Rhizophydiales	D_8__metagenome	2	14	0	1	4	8	44	32	5
D_0__Eukaryota	D_1__SAR	D_2__Rhizaria	D_3__Cercozoa	D_4__Cercomonadidae	D_5__uncultured	D_6__uncultured Eimeriidae	6	9	3	8	6	5	18	15	37
D_0__Eukaryota	D_1__Opisthokonta	D_2__Nucletmycea	D_3__Fungi	D_4__uncultured fungus	D_5__uncultured fungus	D_6__uncultured fungus	0	0	4	80	3	1	6	6	1
D_0__Eukaryota	D_1__SAR	D_2__Rhizaria	D_3__Cercozoa	D_4__Cercomonadidae	D_5__Cercomonas	D_6__metagenome	12	7	5	6	5	3	18	8	36
D_0__Eukaryota	D_1__SAR	D_2__Rhizaria	D_3__Cercozoa	D_4__Cercomonadidae	D_5__Paracercomonas	D_6__Paracercomonas saepenatans	0	0	0	0	0	0	0	0	94
D_0__Eukaryota	D_1__Opisthokonta	D_2__Nucletmycea	D_3__Fungi	D_8__Spizellomycetaceae	Ambiguous_taxa	Ambiguous_taxa	0	0	1	7	8	36	28	5	0
D_0__Eukaryota	D_1__Amoebozoa	D_2__Tubulinea	D_3__Euamoebida	D_4__BOLA868	D_5__metagenome	D_6__metagenome	0	0	0	0	1	0	5	2	76
D_0__Eukaryota	D_1__SAR	D_2__Alveolata	D_3__Ciliophora	D_6__Hypotrichia	D_7__Holostichides	D_8__Holostichides heterotypicus	23	1	0	0	1	5	16	33	3
D_0__Eukaryota	D_1__Opisthokonta	D_2__Nucletmycea	D_3__Fungi	D_8__Rhizophydiaceae	D_9__Rhizophydium	D_10__Entophlyctis sp. JEL174	6	0	0	0	23	2	23	26	1
D_0__Eukaryota	D_1__Opisthokonta	D_2__Nucletmycea	D_3__Fungi	D_9__Mrakiaceae	D_10__Udeniomyces	Ambiguous_taxa	10	7	0	18	1	5	9	29	2
D_0__Eukaryota	D_1__SAR	D_2__Alveolata	D_3__Ciliophora	D_6__Phyllopharyngea	D_7__Cyrtophoria	Ambiguous_taxa	3	0	0	0	15	2	12	47	2
D_0__Eukaryota	D_1__Opisthokonta	D_2__Nucletmycea	D_3__Fungi	D_9__Debaryomycetaceae	D_10__Debaryomyces	D_11__uncultured eukaryote	3	24	30	15	0	8	0	0	0
D_0__Eukaryota	D_1__Opisthokonta	D_2__Nucletmycea	D_3__Fungi	D_9__Malasseziaceae	D_10__Malassezia	D_11__uncultured fungus	0	10	64	2	2	0	0	2	0
D_0__Eukaryota	D_1__Opisthokonta	D_2__Aphelidea	D_3__uncultured	Ambiguous_taxa	Ambiguous_taxa	Ambiguous_taxa	3	1	13	1	7	0	2	10	41
D_0__Eukaryota	D_1__SAR	D_2__Rhizaria	D_3__Cercozoa	D_4__uncultured	D_5__uncultured eukaryote	D_6__uncultured eukaryote	8	1	14	4	2	23	13	6	7
D_0__Eukaryota	D_1__Opisthokonta	D_2__Nucletmycea	D_3__Fungi	D_7__Agaricomycetes	D_8__Hymenochaetales	D_9__Basidioascus sp. CBS 12316	6	0	1	10	3	3	16	19	18
D_0__Eukaryota	D_1__Opisthokonta	D_2__Nucletmycea	D_3__Fungi	D_8__Incertae Sedis	D_9__Incertae Sedis	D_10__Ascomycota sp. MUT 4926	1	0	0	0	1	2	24	39	9
D_0__Eukaryota	D_1__Opisthokonta	D_2__Nucletmycea	D_3__Fungi	D_4__Cryptomycota	D_5__uncultured eukaryote	D_6__uncultured eukaryote	3	34	11	14	2	7	0	0	4
D_0__Eukaryota	D_1__SAR	D_2__Rhizaria	D_3__Cercozoa	D_4__metagenome	D_5__metagenome	D_6__metagenome	3	0	54	0	8	1	1	1	5
D_0__Eukaryota	D_1__Opisthokonta	D_2__Nucletmycea	D_3__Fungi	D_7__Rhizophydiales	D_8__Rhizophydiaceae	D_9__uncultured Chytridiomycota	2	2	1	0	14	2	42	4	1
D_0__Eukaryota	D_1__Opisthokonta	D_2__Nucletmycea	D_3__Fungi	D_9__Aspergillaceae	D_10__Aspergillus	D_11__uncultured Ascomycota	4	22	11	20	5	4	0	0	2
D_0__Eukaryota	D_1__Opisthokonta	D_2__Nucletmycea	D_3__Fungi	D_7__Rhizophydiales	D_8__Kappamycetaceae	D_9__uncultured Chytridiomycota	2	1	0	0	10	3	31	17	1
D_0__Eukaryota	D_1__SAR	D_2__Stramenopiles	D_3__Ochrophyta	D_4__Chrysophyceae	D_5__uncultured	D_6__Ochromonadaceae environmental sample	1	0	0	0	0	10	23	23	8
D_0__Eukaryota	D_1__SAR	D_2__Alveolata	D_3__Ciliophora	D_6__Hypotrichia	D_7__Anteholosticha	D_8__Anteholosticha rectangula	11	2	0	0	0	1	7	37	6
D_0__Eukaryota	D_1__SAR	D_2__Rhizaria	D_3__Cercozoa	D_6__Rhizaspididae	D_7__Rhogostoma	D_8__uncultured eukaryote	2	2	0	6	10	6	21	16	1
D_0__Eukaryota	D_1__Opisthokonta	D_2__Nucletmycea	D_3__Fungi	D_8__Olpidiaceae	D_9__Olpidium	Ambiguous_taxa	3	1	0	4	14	3	19	18	0
D_0__Eukaryota	D_1__SAR	D_2__Alveolata	D_3__Ciliophora	D_5__Spirotrichea	D_6__Hypotrichia	D_7__uncultured Oxytrichidae	27	0	0	0	2	4	4	25	0
D_0__Eukaryota	D_1__Opisthokonta	D_2__Nucletmycea	D_3__Fungi	D_8__Terramycetaceae	D_9__Boothiomyces	Ambiguous_taxa	1	1	1	0	24	3	23	7	0
D_0__Eukaryota	D_1__SAR	D_2__Alveolata	D_3__Ciliophora	D_7__Peniculia	D_8__Stokesia	D_9__uncultured alveolate	0	0	49	0	0	2	9	0	0
D_0__Eukaryota	D_1__Opisthokonta	D_2__Nucletmycea	D_3__Fungi	D_4__uncultured	D_5__metagenome	D_6__metagenome	1	0	0	0	3	1	31	22	0
D_0__Eukaryota	D_1__Opisthokonta	D_2__Aphelidea	D_3__uncultured	D_4__uncultured eukaryote	D_5__uncultured eukaryote	D_6__uncultured eukaryote	4	0	7	8	10	1	3	2	21
D_0__Eukaryota	D_1__SAR	D_2__Stramenopiles	D_3__Ochrophyta	D_4__Chrysophyceae	D_5__P34.45	D_6__Chrysophyceae sp. EK-2010a	4	5	0	2	4	18	9	12	2
D_0__Eukaryota	D_1__Opisthokonta	D_2__Nucletmycea	D_3__Fungi	D_5__Incertae Sedis	D_6__Chytridiomycetes	D_7__Rhizophydium sp. MP8	1	0	0	0	4	3	23	24	0
D_0__Eukaryota	D_1__Opisthokonta	D_2__Nucletmycea	D_3__Fungi	D_8__Basidiobolaceae	D_9__Basidiobolus	Ambiguous_taxa	0	0	0	0	4	0	26	23	1
D_0__Eukaryota	D_1__Opisthokonta	D_2__Nucletmycea	D_3__Fungi	D_9__Omphalotaceae	Ambiguous_taxa	Ambiguous_taxa	0	0	0	0	0	0	54	0	0
D_0__Eukaryota	D_1__SAR	D_2__Alveolata	D_3__Protalveolata	D_4__Colpodellida	D_5__Colpodella	Ambiguous_taxa	2	0	0	0	4	10	8	9	21
D_0__Eukaryota	D_1__SAR	D_2__Rhizaria	D_3__Cercozoa	D_4__Thecofilosea	D_5__uncultured	Ambiguous_taxa	1	4	3	2	9	2	11	18	4
D_0__Eukaryota	D_1__SAR	D_2__Alveolata	D_3__Ciliophora	D_6__Hypotrichia	D_7__Apokeronopsis	Ambiguous_taxa	36	0	0	0	0	2	3	11	1
D_0__Eukaryota	D_1__SAR	D_2__Rhizaria	D_3__Cercozoa	D_4__Glissomonadida	Ambiguous_taxa	D_6__metagenome	3	2	25	0	1	8	4	10	0
D_0__Eukaryota	D_1__Opisthokonta	D_2__Nucletmycea	D_3__Fungi	D_9__Saccharomycetaceae	D_10__Vanderwaltozyma	D_11__Vanderwaltozyma polyspora DSM 70294	0	0	0	0	0	50	0	0	0
D_0__Eukaryota	D_1__Amoebozoa	D_2__Tubulinea	D_3__Euamoebida	D_4__BOLA868	Ambiguous_taxa	Ambiguous_taxa	0	1	0	0	0	0	0	0	48
D_0__Eukaryota	D_1__Opisthokonta	D_2__Nucletmycea	D_3__Fungi	D_8__Lobulomycetaceae	D_9__uncultured	D_10__uncultured eukaryote	0	0	0	10	0	1	38	0	0
D_0__Eukaryota	D_1__Opisthokonta	D_2__Nucletmycea	D_3__Fungi	D_9__Incertae Sedis	D_10__Tetracladium	Ambiguous_taxa	46	0	0	0	0	1	0	0	0
D_0__Eukaryota	D_1__Opisthokonta	D_2__Nucletmycea	D_3__Fungi	D_9__Pucciniaceae	D_10__Gymnosporangium	Ambiguous_taxa	0	0	0	0	0	0	46	0	0
D_0__Eukaryota	D_1__Incertae Sedis	D_2__Apusomonadidae	D_3__uncultured eukaryote	D_4__uncultured eukaryote	D_5__uncultured eukaryote	D_6__uncultured eukaryote	37	0	2	0	2	0	0	1	3
D_0__Eukaryota	D_1__Opisthokonta	D_2__Nucletmycea	D_3__Fungi	D_9__Coriolaceae	D_10__Tinctoporellus	D_11__Tinctoporellus epimiltinus	18	5	1	15	0	0	2	3	1
D_0__Eukaryota	D_1__SAR	D_2__Alveolata	D_3__Ciliophora	D_6__Phyllopharyngea	D_7__Suctoria	D_8__Trichodina sp. FT-2011a	2	0	0	0	0	18	4	20	1
D_0__Eukaryota	D_1__Opisthokonta	D_2__Nucletmycea	D_3__Fungi	D_7__Chytridiales	D_8__Incertae Sedis	D_9__uncultured eukaryote	3	1	0	0	4	0	14	21	1
D_0__Eukaryota	D_1__SAR	D_2__Stramenopiles	D_3__Ochrophyta	D_5__Chromulinales	D_6__Spumella	Ambiguous_taxa	4	0	0	0	1	3	13	8	15
D_0__Eukaryota	D_1__Opisthokonta	D_2__Nucletmycea	D_3__Fungi	D_8__Cystofilobasidiales	D_9__Mrakiaceae	D_10__uncultured Auriculariaceae	3	0	0	1	8	0	9	21	1
D_0__Eukaryota	D_1__Opisthokonta	D_2__Nucletmycea	D_3__Fungi	D_9__Microbotryaceae	D_10__Microbotryum	D_11__Microbotryum violaceum	8	1	5	0	14	2	4	8	1
D_0__Eukaryota	D_1__Opisthokonta	D_2__Nucletmycea	D_3__Fungi	D_9__Trichocomaceae	D_10__Talaromyces	D_11__Talaromyces wortmannii	0	18	8	13	1	2	0	0	0
D_0__Eukaryota	D_1__SAR	D_2__Alveolata	D_3__Ciliophora	D_5__Spirotrichea	D_6__Hypotrichia	D_7__uncultured eukaryote	17	3	0	2	5	0	6	9	0
D_0__Eukaryota	D_1__SAR	D_2__Stramenopiles	D_3__Ochrophyta	D_4__Chrysophyceae	D_5__P34.45	D_6__uncultured chrysophyte	3	0	0	1	1	15	9	12	1
D_0__Eukaryota	D_1__SAR	D_2__Stramenopiles	D_3__Ochrophyta	D_5__Chromulinales	D_6__uncultured	D_7__Ochromonadaceae environmental sample	21	1	0	0	0	7	2	11	0
D_0__Eukaryota	D_1__Opisthokonta	D_2__Nucletmycea	D_3__Fungi	D_9__Clavulinaceae	D_10__Clavulicium	D_11__Clavulicium macounii	9	2	0	1	0	0	6	11	12
D_0__Eukaryota	D_1__SAR	D_2__Alveolata	D_3__Ciliophora	D_7__Peniculia	D_8__Stokesia	Ambiguous_taxa	0	0	31	0	0	0	10	0	0
D_0__Eukaryota	D_1__Opisthokonta	D_2__Nucletmycea	D_3__Fungi	D_9__Aspergillaceae	D_10__Aspergillus	D_11__uncultured eukaryote	1	11	6	19	0	1	0	0	2
D_0__Eukaryota	D_1__SAR	D_2__Stramenopiles	D_3__Ochrophyta	D_6__Bacillariophyceae	D_7__Hantzschia	Ambiguous_taxa	0	0	0	0	0	40	0	0	0
D_0__Eukaryota	D_1__Opisthokonta	D_2__Nucletmycea	D_3__Fungi	D_9__Mycosphaerellaceae	D_10__Mycosphaerella	D_11__Mycosphaerella microsora	5	2	0	2	0	0	12	18	0
D_0__Eukaryota	D_1__SAR	D_2__Alveolata	D_3__Ciliophora	D_6__Hypotrichia	D_7__Amphisiella	D_8__uncultured eukaryote	1	0	0	0	11	3	10	14	0
D_0__Eukaryota	D_1__SAR	D_2__Rhizaria	D_3__Cercozoa	D_4__Cercomonadidae	D_5__Cercomonas	D_6__Uncultured Cercozoa	1	0	1	0	2	5	20	1	7
D_0__Eukaryota	D_1__Opisthokonta	D_2__Nucletmycea	D_3__Fungi	D_4__LKM15	D_5__uncultured eukaryote	D_6__uncultured eukaryote	0	0	0	0	0	36	0	0	0
D_0__Eukaryota	D_1__Opisthokonta	D_2__Nucletmycea	D_3__Fungi	D_7__Rhizophydiales	D_8__Kappamycetaceae	D_9__eukaryotic picoplankton environmental sample	1	0	0	0	8	2	17	8	0
D_0__Eukaryota	D_1__Opisthokonta	D_2__Nucletmycea	D_3__Fungi	D_7__Mortierellales	D_8__uncultured	Ambiguous_taxa	1	0	1	2	1	2	10	15	3
D_0__Eukaryota	D_1__Opisthokonta	D_2__Nucletmycea	D_3__Fungi	D_8__Chytridiaceae	D_9__uncultured	D_10__uncultured Chytridiomycota	0	0	0	0	7	2	18	7	1
D_0__Eukaryota	D_1__Opisthokonta	D_2__Nucletmycea	D_3__Fungi	D_8__Incertae Sedis	D_9__Neokarlingia	D_10__Neokarlingia chitinophila	1	1	0	0	6	0	10	17	0
D_0__Eukaryota	D_1__Opisthokonta	D_2__Nucletmycea	D_3__Fungi	D_9__Chrysozymaceae	D_10__Yunzhangia	Ambiguous_taxa	8	0	6	0	16	2	2	1	0
D_0__Eukaryota	D_1__SAR	D_2__Alveolata	D_3__Ciliophora	D_6__Oligohymenophorea	D_7__Peniculia	D_8__uncultured alveolate	0	0	23	0	0	4	8	0	0
D_0__Eukaryota	D_1__SAR	D_2__Rhizaria	D_3__Cercozoa	D_4__Novel Clade 10	D_5__uncultured freshwater eukaryote	D_6__uncultured freshwater eukaryote	0	0	0	0	0	1	6	0	28
D_0__Eukaryota	D_1__SAR	D_2__Stramenopiles	D_3__Bicosoecida	D_4__LG08-10	D_5__metagenome	D_6__metagenome	0	0	0	0	0	0	0	0	35
D_0__Eukaryota	D_1__Opisthokonta	D_2__Holozoa	Ambiguous_taxa	Ambiguous_taxa	Ambiguous_taxa	Ambiguous_taxa	1	0	0	0	1	0	10	15	6
D_0__Eukaryota	D_1__SAR	D_2__Stramenopiles	D_3__Ochrophyta	D_5__Ochromonadales	D_6__Paraphysomonas	D_7__uncultured stramenopile	8	0	0	0	1	10	3	6	5
D_0__Eukaryota	D_1__SAR	D_2__Alveolata	D_3__Ciliophora	D_6__Hypotrichia	D_7__Pseudourostyla	D_8__Pseudourostyla cristata	16	7	0	0	0	0	4	3	2
D_0__Eukaryota	D_1__SAR	D_2__Rhizaria	D_3__Cercozoa	D_4__Novel Clade Gran-5	D_5__Uncultured Cercozoa	D_6__Uncultured Cercozoa	0	1	0	0	4	1	15	11	0
D_0__Eukaryota	D_1__SAR	D_2__Rhizaria	D_3__Cercozoa	D_4__Novel Clade Gran-5	Ambiguous_taxa	Ambiguous_taxa	31	0	0	0	0	0	0	0	0
D_0__Eukaryota	D_1__SAR	D_2__Rhizaria	D_3__Cercozoa	D_6__Euglyphida	D_7__uncultured	Ambiguous_taxa	0	0	0	0	1	0	16	10	3
D_0__Eukaryota	D_1__SAR	D_2__Stramenopiles	D_3__Ochrophyta	D_5__Chromulinales	D_6__uncultured	D_7__uncultured marine eukaryote	0	0	6	0	0	15	2	3	4
D_0__Eukaryota	D_1__Opisthokonta	D_2__Nucletmycea	D_3__Fungi	D_9__Teratosphaeriaceae	Ambiguous_taxa	Ambiguous_taxa	8	0	2	0	0	1	1	2	14
D_0__Eukaryota	D_1__Opisthokonta	D_2__Nucletmycea	D_3__Fungi	D_7__Chytridiales	D_8__Chytriomycetaceae	Ambiguous_taxa	0	0	0	0	0	0	27	0	0
D_0__Eukaryota	D_1__Opisthokonta	D_2__Nucletmycea	D_3__Fungi	D_7__Neocallimastigales	D_8__Neocallimastigaceae	D_9__Pecoramyces ruminatium	2	0	0	0	2	0	7	16	0
D_0__Eukaryota	D_1__SAR	D_2__Rhizaria	D_3__Cercozoa	D_4__Vampyrellidae	D_5__Uncultured Cercozoa	D_6__Uncultured Cercozoa	22	0	0	0	0	0	3	2	0
D_0__Eukaryota	D_1__SAR	D_2__Stramenopiles	D_3__Ochrophyta	D_5__Ochromonadales	D_6__Ochromonas	D_7__uncultured chrysophyte	1	0	0	0	1	11	9	2	3
D_0__Eukaryota	D_1__Opisthokonta	D_2__Nucletmycea	D_3__Fungi	D_8__Endogonaceae	Ambiguous_taxa	Ambiguous_taxa	1	0	0	2	2	0	13	7	1
D_0__Eukaryota	D_1__SAR	D_2__Alveolata	D_3__Ciliophora	D_6__Oligohymenophorea	D_7__CV1-2A-17	D_8__uncultured microeukaryote	0	0	0	0	1	0	19	6	0
D_0__Eukaryota	D_1__SAR	D_2__Alveolata	D_3__Ciliophora	D_6__Hypotrichia	D_7__Rigidothrix	D_8__Rigidothrix goisery	2	1	0	0	6	2	8	6	0
D_0__Eukaryota	D_1__SAR	D_2__Alveolata	D_3__Protalveolata	D_4__Syndiniales	D_5__Syndiniales Group I	D_6__uncultured eukaryote	0	0	1	1	2	1	5	6	9
D_0__Eukaryota	D_1__Opisthokonta	D_2__Nucletmycea	D_3__Fungi	D_9__Sclerotiniaceae	D_10__Botrytis	D_11__Botrytis cinerea B05.10	24	0	0	0	0	0	0	0	0
D_0__Eukaryota	D_1__Opisthokonta	D_2__Holozoa	D_3__Choanoflagellida	D_4__Clade L	D_5__uncultured freshwater eukaryote	D_6__uncultured freshwater eukaryote	0	0	4	1	1	0	1	1	15
D_0__Eukaryota	D_1__Opisthokonta	D_2__Nucletmycea	D_3__Fungi	D_5__Incertae Sedis	D_6__Chytridiomycetes	Ambiguous_taxa	1	1	0	1	5	1	9	5	0
D_0__Eukaryota	D_1__Opisthokonta	D_2__Nucletmycea	D_3__Fungi	D_7__Polychytriales	D_8__Incertae Sedis	Ambiguous_taxa	1	0	1	2	3	2	6	7	1
D_0__Eukaryota	D_1__Opisthokonta	D_2__Nucletmycea	D_3__Fungi	D_7__Rhizophydiales	D_8__Rhizophydiaceae	Ambiguous_taxa	0	0	0	0	7	2	5	7	2
D_0__Eukaryota	D_1__Opisthokonta	D_2__Nucletmycea	D_3__Fungi	D_4__Cryptomycota	D_5__LKM11	Ambiguous_taxa	13	8	0	0	0	1	0	0	0
D_0__Eukaryota	D_1__SAR	D_2__Alveolata	D_3__Ciliophora	D_6__Oligotrichia	D_7__Spirotontonia	D_8__uncultured eukaryote	1	0	0	0	0	0	9	11	1
D_0__Eukaryota	D_1__SAR	D_2__Alveolata	D_3__Ciliophora	D_7__Cyrtophoria	D_8__Chilodonella	D_9__Chilodonella parauncinata	0	0	0	0	5	0	1	13	3
D_0__Eukaryota	D_1__SAR	D_2__Rhizaria	D_3__Cercozoa	D_6__Thaumatomonadida	D_7__Peregriniidae	D_8__uncultured marine eukaryote	3	1	3	0	1	1	4	5	4
D_0__Eukaryota	D_1__Opisthokonta	D_2__Nucletmycea	D_3__Fungi	D_8__Incertae Sedis	D_9__Rozella	D_10__uncultured Cryptomycota	0	0	0	0	0	0	5	16	0
D_0__Eukaryota	D_1__SAR	D_2__Alveolata	D_3__Ciliophora	D_7__Cyrtophoria	D_8__Trithigmostoma	Ambiguous_taxa	0	0	0	2	4	0	4	10	1
D_0__Eukaryota	D_1__SAR	D_2__Stramenopiles	D_3__Ochrophyta	D_5__Ochromonadales	D_6__Ochromonas	Ambiguous_taxa	4	0	2	0	2	3	4	5	1
D_0__Eukaryota	D_1__Opisthokonta	D_2__Nucletmycea	D_3__Fungi	D_4__uncultured	Ambiguous_taxa	Ambiguous_taxa	1	1	1	2	3	1	2	1	8
D_0__Eukaryota	D_1__SAR	D_2__Rhizaria	D_3__Cercozoa	D_4__Novel Clade Gran-6	D_5__Uncultured Cercozoa	D_6__Uncultured Cercozoa	1	0	5	2	4	2	3	1	2
D_0__Eukaryota	D_1__Opisthokonta	D_2__Nucletmycea	D_3__Fungi	D_7__Rhizophydiales	D_8__uncultured	D_9__uncultured eukaryote	0	0	0	0	10	0	7	2	0
D_0__Eukaryota	D_1__Opisthokonta	D_2__Nucletmycea	D_3__Fungi	D_8__Mortierellaceae	D_9__Mortierella	D_10__uncultured fungus	1	0	0	0	1	0	12	5	0
D_0__Eukaryota	D_1__Opisthokonta	D_2__Nucletmycea	D_3__Fungi	D_9__Pleosporaceae	D_10__Curvularia	D_11__Curvularia coicis	7	0	0	0	0	4	1	7	0
D_0__Eukaryota	D_1__SAR	D_2__Alveolata	D_3__Ciliophora	D_6__Hypotrichia	D_7__uncultured	D_8__uncultured eukaryote	19	0	0	0	0	0	0	0	0
D_0__Eukaryota	D_1__SAR	D_2__Alveolata	D_3__Ciliophora	D_7__Cyrtophoria	D_8__Chilodonella	Ambiguous_taxa	1	0	0	0	6	2	5	5	0
D_0__Eukaryota	D_1__SAR	D_2__Rhizaria	D_3__Cercozoa	D_4__Cercomonadidae	D_5__Cavernomonas	Ambiguous_taxa	0	2	7	2	3	1	2	1	1
D_0__Eukaryota	D_1__SAR	D_2__Stramenopiles	D_3__Labyrinthulomycetes	D_4__Sorodiplophrys	D_5__uncultured Eimeriidae	D_6__uncultured Eimeriidae	19	0	0	0	0	0	0	0	0
D_0__Eukaryota	D_1__Opisthokonta	D_2__Nucletmycea	D_3__Fungi	D_4__Zoopagomycota	D_5__metagenome	D_6__metagenome	0	0	0	0	0	1	11	5	1
D_0__Eukaryota	D_1__Opisthokonta	D_2__Nucletmycea	D_3__Fungi	D_6__Chytridiomycetes	D_7__uncultured	D_8__uncultured eukaryote	0	0	2	0	1	4	5	4	2
D_0__Eukaryota	D_1__Opisthokonta	D_2__Nucletmycea	D_3__Fungi	D_9__Didymellaceae	D_10__Didymella	D_11__uncultured eukaryote	4	7	0	0	0	1	2	3	1
D_0__Eukaryota	D_1__Opisthokonta	D_2__Nucletmycea	D_3__Fungi	D_9__Herpotrichiellaceae	D_10__Exophiala	D_11__metagenome	0	8	0	0	0	10	0	0	0
D_0__Eukaryota	D_1__Opisthokonta	D_2__Nucletmycea	D_3__Fungi	D_9__Incertae Sedis	D_10__Chaetospermum	D_11__Chaetospermum artocarpi	2	0	0	4	0	1	3	4	4
D_0__Eukaryota	D_1__Opisthokonta	D_2__Nucletmycea	D_3__Fungi	D_9__Incertae Sedis	D_10__Colacogloea	D_11__Colacogloea peniophorae	2	3	4	3	1	3	1	1	0
D_0__Eukaryota	D_1__Opisthokonta	D_2__Nucletmycea	D_3__Fungi	D_9__Mrakiaceae	Ambiguous_taxa	Ambiguous_taxa	5	1	1	4	1	0	1	4	1
D_0__Eukaryota	D_1__SAR	D_2__Rhizaria	D_3__Cercozoa	D_5__Incertae Sedis	D_6__Lecythium	D_7__metagenome	1	0	0	0	0	1	10	2	4
D_0__Eukaryota	D_1__SAR	D_2__Stramenopiles	D_3__Ochrophyta	D_4__Chrysophyceae	D_5__P34.48	D_6__uncultured eukaryote	1	2	0	0	2	11	1	1	0
D_0__Eukaryota	D_1__SAR	D_2__Alveolata	D_3__Ciliophora	D_6__Hypotrichia	D_7__Paraurostyla	D_8__Paraurostyla coronata	9	0	0	0	1	2	3	2	0
D_0__Eukaryota	D_1__SAR	D_2__Stramenopiles	D_3__Ochrophyta	D_4__Chrysophyceae	D_5__uncultured	D_6__metagenome	1	0	0	0	2	5	5	3	1
D_0__Eukaryota	D_1__Opisthokonta	D_2__Nucletmycea	D_3__Fungi	D_6__Chytridiomycetes	D_7__uncultured	D_8__eukaryotic picoplankton environmental sample	1	0	1	0	0	1	7	6	0
D_0__Eukaryota	D_1__Opisthokonta	D_2__Nucletmycea	D_3__Fungi	D_6__Pucciniomycotina	D_7__uncultured	D_8__uncultured Basidiomycota	4	1	0	0	5	0	1	5	0
D_0__Eukaryota	D_1__Opisthokonta	D_2__Nucletmycea	D_3__Fungi	D_7__Rhizophydiales	D_8__uncultured	D_9__uncultured Rhizophydiaceae	0	0	0	0	4	3	5	3	1
D_0__Eukaryota	D_1__Opisthokonta	D_2__Nucletmycea	D_3__Fungi	D_8__Rhizophydiaceae	D_9__Rhizophydium	D_10__uncultured eukaryote	0	0	0	1	2	1	7	5	0
D_0__Eukaryota	D_1__Opisthokonta	D_2__Nucletmycea	D_3__Fungi	D_9__Corticiaceae	D_10__Acantholichen	D_11__Acantholichen pannarioides	1	0	0	1	0	0	9	5	0
D_0__Eukaryota	D_1__SAR	D_2__Alveolata	D_3__Ciliophora	D_6__Hypotrichia	D_7__Apogastrostyla	D_8__Apogastrostyla rigescens	5	0	0	0	0	2	5	4	0
D_0__Eukaryota	D_1__SAR	D_2__Alveolata	D_3__Ciliophora	D_6__Nassophorea	D_7__Zosterodasys	Ambiguous_taxa	0	0	0	0	2	0	2	10	2
D_0__Eukaryota	D_1__SAR	D_2__Alveolata	D_3__Protalveolata	D_4__Syndiniales	D_5__Syndiniales Group II	D_6__uncultured eukaryote	2	0	1	0	3	2	5	2	1
D_0__Eukaryota	D_1__SAR	D_2__Stramenopiles	D_3__Labyrinthulomycetes	D_4__uncultured	Ambiguous_taxa	Ambiguous_taxa	1	0	0	0	1	5	5	0	4
D_0__Eukaryota	D_1__Opisthokonta	D_2__Nucletmycea	D_3__Fungi	D_9__Helotiaceae	D_10__Claussenomyces	D_11__Claussenomyces prasinulus	6	0	0	0	0	0	3	6	0
D_0__Eukaryota	D_1__SAR	D_2__Alveolata	D_3__Ciliophora	D_6__Hypotrichia	D_7__Parasterkiella	D_8__uncultured stichotrich	3	0	0	0	3	1	2	6	0
D_0__Eukaryota	D_1__SAR	D_2__Alveolata	D_3__Ciliophora	D_6__Oligotrichia	D_7__Spirostrombidium	D_8__uncultured ciliate	0	0	0	0	0	9	3	3	0
D_0__Eukaryota	D_1__SAR	D_2__Stramenopiles	D_3__Bicosoecida	D_4__Nerada mexicana	D_5__Nerada mexicana	D_6__Nerada mexicana	0	0	0	0	0	0	0	1	14
D_0__Eukaryota	D_1__Amoebozoa	D_2__Tubulinea	D_3__Euamoebida	D_4__BOLA868	D_5__uncultured Lobosea	D_6__uncultured Lobosea	0	0	0	0	0	0	0	0	14
D_0__Eukaryota	D_1__Opisthokonta	D_2__Nucletmycea	D_3__Fungi	D_6__Chytridiomycetes	D_7__uncultured	D_8__uncultured Chytridiomycota	1	0	0	0	1	2	4	6	0
D_0__Eukaryota	D_1__Opisthokonta	D_2__Nucletmycea	D_3__Fungi	D_7__Sordariomycetes	D_8__Xylariales	D_9__fungal sp.	0	0	2	0	5	3	0	2	2
D_0__Eukaryota	D_1__Opisthokonta	D_2__Nucletmycea	D_3__Fungi	D_8__Incertae Sedis	D_9__Karlingiomyces	D_10__Karlingiomyces sp. JEL607	0	0	1	1	5	2	3	2	0
D_0__Eukaryota	D_1__Opisthokonta	D_2__Nucletmycea	D_3__Fungi	D_9__Chrysozymaceae	D_10__Sampaiozyma	Ambiguous_taxa	4	0	7	0	2	1	0	0	0
D_0__Eukaryota	D_1__Opisthokonta	D_2__Nucletmycea	D_3__Fungi	D_9__Incertae Sedis	D_10__Rhynchosporium	Ambiguous_taxa	14	0	0	0	0	0	0	0	0
D_0__Eukaryota	D_1__SAR	D_2__Alveolata	D_3__Ciliophora	D_6__Hypotrichia	D_7__Halteria	D_8__uncultured ciliate	2	0	0	0	3	3	2	4	0
D_0__Eukaryota	D_1__SAR	D_2__Alveolata	D_3__Ciliophora	D_6__Nassophorea	D_7__uncultured	D_8__uncultured ciliate	2	0	1	0	0	0	3	5	3
D_0__Eukaryota	D_1__SAR	D_2__Alveolata	D_3__Ciliophora	D_7__Cyrtophoria	D_8__Odontochlamys	D_9__Odontochlamys alpestris biciliata	1	0	0	0	2	1	2	5	3
D_0__Eukaryota	D_1__SAR	D_2__Rhizaria	D_3__Cercozoa	D_4__Cercomonadidae	D_5__metagenome	D_6__metagenome	0	2	5	1	0	1	2	0	3
D_0__Eukaryota	D_1__SAR	D_2__Rhizaria	D_3__Cercozoa	D_4__Glissomonadida	D_5__Bodomorpha	D_6__Uncultured Cercozoa	0	0	4	1	2	0	3	1	3
D_0__Eukaryota	D_1__SAR	D_2__Rhizaria	D_3__Cercozoa	D_4__Novel Clade 12	Ambiguous_taxa	Ambiguous_taxa	1	1	1	0	2	0	4	4	1
D_0__Eukaryota	D_1__SAR	D_2__Rhizaria	D_3__Cercozoa	D_4__Thecofilosea	D_5__uncultured	D_6__uncultured Eimeriidae	0	1	0	1	3	0	4	4	1
D_0__Eukaryota	D_1__SAR	D_2__Rhizaria	D_3__Cercozoa	D_4__uncultured	D_5__Ammopiptanthus mongolicus	D_6__Ammopiptanthus mongolicus	0	0	0	0	1	4	4	2	3
D_0__Eukaryota	D_1__SAR	D_2__Rhizaria	D_3__Cercozoa	D_5__Spongomonadida	D_6__Spongomonas	D_7__Uncultured Cercozoa	11	0	0	3	0	0	0	0	0
D_0__Eukaryota	D_1__SAR	D_2__Stramenopiles	D_3__Ochrophyta	D_4__Chrysophyceae	D_5__P34.45	Ambiguous_taxa	0	0	2	1	1	6	1	3	0
D_0__Eukaryota	D_1__SAR	D_2__Stramenopiles	D_3__Ochrophyta	D_6__Bacillariophyceae	D_7__Navicula	D_8__uncultured eukaryote	1	1	0	0	2	7	1	2	0
D_0__Eukaryota	D_1__Opisthokonta	D_2__Nucletmycea	D_3__Fungi	D_9__Sporidiobolaceae	D_10__Rhodotorula	D_11__Rhodotorula diobovata	1	0	1	0	11	0	0	0	0
D_0__Eukaryota	D_1__Opisthokonta	D_2__Nucletmycea	D_3__Fungi	D_9__Trapeliaceae	D_10__Trapelia	D_11__Trapelia glebulosa	0	0	0	0	0	1	4	8	0
D_0__Eukaryota	D_1__SAR	D_2__Rhizaria	D_3__Cercozoa	D_4__Glissomonadida	D_5__Viridiraptor	D_6__uncultured eukaryote	0	0	10	0	0	1	1	0	1
D_0__Eukaryota	D_1__SAR	D_2__Rhizaria	D_3__Cercozoa	D_4__Thecofilosea	D_5__uncultured	D_6__metagenome	0	0	0	3	3	1	1	5	0
D_0__Eukaryota	D_1__SAR	D_2__Stramenopiles	D_3__MAST-9	D_4__MAST-9D	D_5__uncultured heterokont	D_6__uncultured heterokont	0	0	1	0	1	7	1	2	1
D_0__Eukaryota	D_1__SAR	D_2__Stramenopiles	D_3__Ochrophyta	D_4__Chrysophyceae	D_5__uncultured	D_6__uncultured marine eukaryote	0	1	0	0	1	2	4	4	1
D_0__Eukaryota	D_1__Opisthokonta	D_2__Aphelidea	D_3__Paraphelidium	Ambiguous_taxa	Ambiguous_taxa	Ambiguous_taxa	3	0	0	0	0	0	5	4	0
D_0__Eukaryota	D_1__Opisthokonta	D_2__Nucletmycea	D_3__Fungi	D_6__Chytridiomycetes	D_7__uncultured	Ambiguous_taxa	0	1	1	0	2	2	3	1	2
D_0__Eukaryota	D_1__Opisthokonta	D_2__Nucletmycea	D_3__Fungi	D_9__Phaffomycetaceae	Ambiguous_taxa	Ambiguous_taxa	0	3	4	3	0	2	0	0	0
D_0__Eukaryota	D_1__Opisthokonta	D_2__Nucletmycea	D_3__Fungi	D_9__Robbaueraceae	D_10__Robbauera	D_11__fungal sp. YK23	4	2	1	2	0	0	3	0	0
D_0__Eukaryota	D_1__Opisthokonta	D_2__Nucletmycea	D_3__Nucleariidae and Fonticula group	D_4__Nucleariidae	D_5__Nuclearia	D_6__uncultured eukaryote	0	0	0	1	1	1	4	4	1
D_0__Eukaryota	D_1__SAR	D_2__Alveolata	D_3__Ciliophora	D_7__Hymenostomatia	D_8__uncultured	D_9__uncultured eukaryote	0	0	0	0	0	0	12	0	0
D_0__Eukaryota	D_1__SAR	D_2__Stramenopiles	D_3__Labyrinthulomycetes	D_4__Sorodiplophrys	D_5__uncultured labyrinthulid	D_6__uncultured labyrinthulid	0	0	0	0	0	7	5	0	0
D_0__Eukaryota	D_1__SAR	D_2__Stramenopiles	D_3__Peronosporomycetes	D_4__uncultured	D_5__uncultured stramenopile	D_6__uncultured stramenopile	4	1	0	0	1	0	1	5	0
D_0__Eukaryota	D_1__Opisthokonta	D_2__Nucletmycea	D_3__Fungi	D_7__Glomerales	D_8__uncultured	D_9__uncultured fungus	0	1	0	1	2	1	4	1	1
D_0__Eukaryota	D_1__Opisthokonta	D_2__Nucletmycea	D_3__Fungi	D_9__Debaryomycetaceae	D_10__Meyerozyma-Candida clade	D_11__Meyerozyma sp. mYJdd5	0	2	3	1	0	5	0	0	0
D_0__Eukaryota	D_1__Opisthokonta	D_2__Nucletmycea	D_3__Fungi	D_9__Pleosporaceae	Ambiguous_taxa	Ambiguous_taxa	8	0	0	0	0	0	0	3	0
D_0__Eukaryota	D_1__SAR	D_2__Alveolata	D_3__Ciliophora	D_6__Hypotrichia	D_7__Parasterkiella	D_8__Parasterkiella thompsoni	2	0	0	0	4	0	0	5	0
D_0__Eukaryota	D_1__SAR	D_2__Alveolata	D_3__Ciliophora	D_7__Peniculia	D_8__Stokesia	D_9__Disematostoma sp. aPFEU1	0	0	9	0	0	0	2	0	0
D_0__Eukaryota	D_1__SAR	D_2__Alveolata	D_3__Ciliophora	D_7__Peniculia	D_8__Stokesia	D_9__uncultured oligohymenophorid ciliate	0	0	8	0	0	0	3	0	0
D_0__Eukaryota	D_1__SAR	D_2__Alveolata	D_3__Ciliophora	D_7__Suctoria	D_8__Ephelota	Ambiguous_taxa	0	0	0	0	0	0	3	8	0
D_0__Eukaryota	D_1__SAR	D_2__Rhizaria	D_3__Cercozoa	D_5__Cryomonadida	D_6__Ventrifissuridae	D_7__Uncultured Cercozoa	1	2	1	0	0	0	4	3	0
D_0__Eukaryota	D_1__Opisthokonta	D_2__Nucletmycea	D_3__Fungi	D_7__Lobulomycetales	D_8__Lobulomycetaceae	D_9__uncultured Chytridiomycota	1	0	0	1	0	4	2	2	0
D_0__Eukaryota	D_1__Opisthokonta	D_2__Nucletmycea	D_3__Fungi	D_9__Aspergillaceae	D_10__Penicillium	D_11__Penicillium freii	0	6	0	3	0	1	0	0	0
D_0__Eukaryota	D_1__Opisthokonta	D_2__Nucletmycea	D_3__Fungi	D_9__Ceratostomataceae	D_10__Sphaerodes	D_11__Sphaerodes mycoparasitica	0	0	0	0	0	0	0	10	0
D_0__Eukaryota	D_1__Opisthokonta	D_2__Nucletmycea	D_3__Fungi	D_9__Debaryomycetaceae	D_10__Meyerozyma-Candida clade	D_11__Meyerozyma guilliermondii	1	4	4	0	0	1	0	0	0
D_0__Eukaryota	D_1__Opisthokonta	D_2__Nucletmycea	D_3__Fungi	D_9__Incertae Sedis	D_10__Reniforma	D_11__Reniforma strues	2	1	0	0	2	0	2	3	0
D_0__Eukaryota	D_1__Opisthokonta	D_2__Nucletmycea	D_3__Fungi	D_9__Malasseziaceae	D_10__Malassezia	D_11__Melanotaenia splendida tatei	3	0	0	0	1	2	3	1	0
D_0__Eukaryota	D_1__Opisthokonta	D_2__Nucletmycea	D_3__Fungi	D_9__Pyronemataceae	D_10__uncultured	D_11__uncultured eukaryote	3	0	0	0	0	0	5	0	2
D_0__Eukaryota	D_1__SAR	D_2__Alveolata	D_3__Ciliophora	D_7__Peniculia	D_8__Stokesia	D_9__Frontoniidae sp. aAcq1	0	0	6	0	0	0	4	0	0
D_0__Eukaryota	D_1__SAR	D_2__Rhizaria	D_3__Cercozoa	D_4__Cercomonadidae	D_5__uncultured	D_6__metagenome	1	0	0	0	1	0	0	0	8
D_0__Eukaryota	D_1__SAR	D_2__Rhizaria	D_3__Cercozoa	D_4__Thecofilosea	Ambiguous_taxa	D_6__metagenome	2	2	0	1	1	0	2	2	0
D_0__Eukaryota	D_1__Opisthokonta	D_2__Holozoa	D_3__Choanoflagellida	D_4__Craspedida	D_5__Salpingoecidae	D_6__uncultured eukaryote	7	0	0	0	0	0	1	1	0
D_0__Eukaryota	D_1__Opisthokonta	D_2__Holozoa	D_3__Choanoflagellida	D_5__Acanthoecidae	D_6__Pleurasiga	D_7__Pleurasiga reynoldsii	1	0	3	0	0	0	0	1	4
D_0__Eukaryota	D_1__Opisthokonta	D_2__Nucletmycea	D_3__Fungi	D_5__Ascomycota	D_6__Pezizomycotina	D_7__uncultured Boeremia	1	2	1	3	1	1	0	0	0
D_0__Eukaryota	D_1__Opisthokonta	D_2__Nucletmycea	D_3__Fungi	D_8__Chaetothyriales	D_9__uncultured	Ambiguous_taxa	0	1	0	0	0	8	0	0	0
D_0__Eukaryota	D_1__Opisthokonta	D_2__Nucletmycea	D_3__Fungi	D_8__Lobulomycetaceae	Ambiguous_taxa	Ambiguous_taxa	0	0	0	4	0	1	4	0	0
D_0__Eukaryota	D_1__Opisthokonta	D_2__Nucletmycea	D_3__Fungi	D_9__Classiculaceae	D_10__Classicula	D_11__Classicula fluitans	3	0	1	0	4	0	1	0	0
D_0__Eukaryota	D_1__Opisthokonta	D_2__Nucletmycea	D_3__Fungi	D_9__Geminibasidiaceae	Ambiguous_taxa	Ambiguous_taxa	0	0	6	0	0	0	0	3	0
D_0__Eukaryota	D_1__Opisthokonta	D_2__Nucletmycea	D_3__Fungi	D_9__Malasseziaceae	D_10__Malassezia	D_11__uncultured organism	0	1	8	0	0	0	0	0	0
D_0__Eukaryota	D_1__Opisthokonta	D_2__Nucletmycea	D_3__Fungi	D_9__Microbotryaceae	D_10__Microbotryum	D_11__uncultured Leucosporidium	2	0	0	0	2	0	2	3	0
D_0__Eukaryota	D_1__Opisthokonta	D_2__Nucletmycea	D_3__Fungi	D_9__Phleogenaceae	D_10__Phleogena	D_11__Phleogena faginea	2	1	1	0	2	1	0	2	0
D_0__Eukaryota	D_1__SAR	D_2__Alveolata	D_3__Ciliophora	D_6__Hypotrichia	D_7__Spirotrachelostyla	D_8__uncultured eukaryote	1	0	0	0	4	1	1	2	0
D_0__Eukaryota	D_1__SAR	D_2__Rhizaria	D_3__Cercozoa	Ambiguous_taxa	D_5__metagenome	D_6__metagenome	0	1	2	0	0	1	1	3	1
D_0__Eukaryota	D_1__SAR	D_2__Rhizaria	D_3__Cercozoa	D_4__Glissomonadida	Ambiguous_taxa	Ambiguous_taxa	0	0	8	0	1	0	0	0	0
D_0__Eukaryota	D_1__SAR	D_2__Rhizaria	D_3__Cercozoa	D_4__Glissomonadida	D_5__Bodomorpha	Ambiguous_taxa	2	0	2	1	2	0	0	2	0
D_0__Eukaryota	D_1__SAR	D_2__Rhizaria	D_3__Cercozoa	D_5__Cryomonadida	D_6__Ventrifissuridae	Ambiguous_taxa	0	1	1	0	0	1	3	1	2
D_0__Eukaryota	D_1__SAR	D_2__Stramenopiles	D_3__Ochrophyta	D_5__Ochromonadales	D_6__Paraphysomonas	D_7__uncultured marine eukaryote	8	0	0	0	0	0	0	0	1
D_0__Eukaryota	D_1__Opisthokonta	D_2__Holozoa	D_3__Choanoflagellida	D_5__Stephanoecidae	D_6__Stephanoeca	D_7__uncultured marine eukaryote	0	0	0	0	1	0	1	6	0
D_0__Eukaryota	D_1__Opisthokonta	D_2__Holozoa	D_3__Filasterea	D_5__Capsasporidae	D_6__Marine Group	Ambiguous_taxa	0	0	0	1	3	0	2	2	0
D_0__Eukaryota	D_1__Opisthokonta	D_2__Nucletmycea	D_3__Fungi	D_7__Chytridiales	D_8__Incertae Sedis	Ambiguous_taxa	0	0	0	0	0	0	5	2	1
D_0__Eukaryota	D_1__Opisthokonta	D_2__Nucletmycea	D_3__Fungi	D_8__Neocallimastigaceae	D_9__uncultured	D_10__uncultured Nucleariidae	2	1	0	1	1	0	0	3	0
D_0__Eukaryota	D_1__Opisthokonta	D_2__Nucletmycea	D_3__Fungi	D_9__Metschnikowiaceae	D_10__Clavispora-Candida clade	D_11__Candida sp. 11-507	0	1	4	2	0	1	0	0	0
D_0__Eukaryota	D_1__Opisthokonta	D_2__Nucletmycea	D_3__Fungi	D_9__Sclerotiniaceae	D_10__Sclerotinia	Ambiguous_taxa	2	0	0	0	0	0	1	2	3
D_0__Eukaryota	D_1__SAR	D_2__Alveolata	D_3__Ciliophora	D_5__Spirotrichea	D_6__Hypotrichia	D_7__invertebrate environmental sample	7	0	0	0	0	0	0	1	0
D_0__Eukaryota	D_1__SAR	D_2__Alveolata	D_3__Ciliophora	D_7__Peniculia	D_8__Stokesia	D_9__Stokesia sp. WS-2014	0	0	6	0	0	0	2	0	0
D_0__Eukaryota	D_1__SAR	D_2__Rhizaria	D_3__Cercozoa	D_4__Glissomonadida	D_5__Bodomorpha	D_6__uncultured eukaryote	2	0	0	0	2	0	1	1	2
D_0__Eukaryota	D_1__SAR	D_2__Rhizaria	D_3__Cercozoa	D_4__Imbricatea	D_5__Nudifila	Ambiguous_taxa	1	1	1	1	2	0	1	0	1
D_0__Eukaryota	D_1__SAR	D_2__Rhizaria	D_3__Cercozoa	D_4__Incertae Sedis	D_5__Gymnophrys	D_6__uncultured eukaryote	0	0	0	0	0	0	0	2	6
D_0__Eukaryota	D_1__SAR	D_2__Rhizaria	D_3__Cercozoa	D_5__Ebriacea	D_6__Ebria	Ambiguous_taxa	1	0	3	1	1	0	0	2	0
D_0__Eukaryota	D_1__SAR	D_2__Stramenopiles	D_3__Ochrophyta	D_4__Chrysophyceae	D_5__uncultured eukaryote	D_6__uncultured eukaryote	1	0	2	0	3	0	0	2	0
D_0__Eukaryota	D_1__Centrohelida	D_2__H1-10	D_3__metagenome	D_4__metagenome	D_5__metagenome	D_6__metagenome	0	0	0	0	0	0	0	7	0
D_0__Eukaryota	D_1__Incertae Sedis	D_2__Breviatea	D_3__NAMAKO-2	D_4__uncultured eukaryote	D_5__uncultured eukaryote	D_6__uncultured eukaryote	1	1	1	0	2	2	0	0	0
D_0__Eukaryota	D_1__Opisthokonta	D_2__Nucletmycea	D_3__Fungi	D_8__Endogonaceae	D_9__Endogone	D_10__uncultured fungus	3	0	0	0	0	0	1	3	0
D_0__Eukaryota	D_1__Opisthokonta	D_2__Nucletmycea	D_3__Fungi	D_8__Powellomycetaceae	D_9__uncultured	Ambiguous_taxa	2	0	0	0	1	0	1	3	0
D_0__Eukaryota	D_1__Opisthokonta	D_2__Nucletmycea	D_3__Fungi	D_8__Rhizophlyctidaceae	D_9__Rhizophlyctis	D_10__Rhizophlyctis harderi	0	1	0	0	2	2	0	1	1
D_0__Eukaryota	D_1__Opisthokonta	D_2__Nucletmycea	D_3__Fungi	D_9__Debaryomycetaceae	D_10__Candida tanzawaensis clade	Ambiguous_taxa	1	2	2	1	0	1	0	0	0
D_0__Eukaryota	D_1__Opisthokonta	D_2__Nucletmycea	D_3__Fungi	D_9__Diatrypaceae	D_10__Diatrype	D_11__Diatrype disciformis	0	0	0	0	3	1	2	1	0
D_0__Eukaryota	D_1__Opisthokonta	D_2__Nucletmycea	D_3__Fungi	D_9__Filobasidiaceae	D_10__Naganishia	D_11__uncultured eukaryote	1	1	4	0	1	0	0	0	0
D_0__Eukaryota	D_1__Opisthokonta	D_2__Nucletmycea	D_3__Fungi	D_9__Mycosphaerellaceae	D_10__Pseudocercospora	Ambiguous_taxa	2	0	0	3	0	0	0	2	0
D_0__Eukaryota	D_1__Opisthokonta	D_2__Nucletmycea	D_3__Fungi	D_9__Sporidiobolaceae	D_10__Rhodotorula	D_11__Rhodotorula sp. 'maule'	3	0	0	0	3	0	1	0	0
D_0__Eukaryota	D_1__Opisthokonta	D_2__Nucletmycea	D_3__Fungi	D_9__Syzygosporaceae	D_10__Syzygospora	D_11__basidiomycete yeast sp. BG98-12-9-1-2	0	0	5	1	0	1	0	0	0
D_0__Eukaryota	D_1__Opisthokonta	D_2__Nucletmycea	D_3__Fungi	D_9__Thermoascaceae	D_10__Byssochlamys	Ambiguous_taxa	0	2	0	1	0	2	0	1	1
D_0__Eukaryota	D_1__SAR	D_2__Alveolata	D_3__Ciliophora	D_5__Litostomatea	D_6__Haptoria	D_7__Dileptus sp. FG-2015	0	0	0	1	5	0	0	1	0
D_0__Eukaryota	D_1__SAR	D_2__Alveolata	D_3__Ciliophora	D_6__Oligohymenophorea	D_7__CV1-2A-17	D_8__uncultured ciliate	0	0	0	0	0	0	6	1	0
D_0__Eukaryota	D_1__SAR	D_2__Alveolata	D_3__Ciliophora	D_6__Prostomatea	D_7__Plagiopogon	D_8__Plagiopogon loricatus	3	0	0	0	3	0	1	0	0
D_0__Eukaryota	D_1__SAR	D_2__Rhizaria	D_3__Cercozoa	D_4__Glissomonadida	D_5__uncultured	Ambiguous_taxa	0	0	5	0	0	1	1	0	0
D_0__Eukaryota	D_1__SAR	D_2__Rhizaria	D_3__Cercozoa	D_4__Novel Clade Gran-3	D_5__uncultured eukaryote	D_6__uncultured eukaryote	0	1	0	0	1	0	2	2	1
D_0__Eukaryota	D_1__SAR	D_2__Rhizaria	D_3__Cercozoa	D_7__Peregriniidae	D_8__Gyromitus	Ambiguous_taxa	0	0	0	0	0	6	0	1	0
D_0__Eukaryota	D_1__SAR	D_2__Stramenopiles	D_3__Bicosoecida	Ambiguous_taxa	Ambiguous_taxa	Ambiguous_taxa	0	0	0	0	0	0	0	0	7
D_0__Eukaryota	D_1__SAR	D_2__Stramenopiles	D_3__Ochrophyta	D_4__Diatomea	D_5__ME-Euk-FW10	D_6__uncultured marine eukaryote	1	0	1	0	0	0	0	2	3
D_0__Eukaryota	D_1__SAR	D_2__Stramenopiles	D_3__Ochrophyta	D_5__Synurales	D_6__Mallomonas	Ambiguous_taxa	0	0	3	0	1	1	0	2	0
D_0__Eukaryota	D_1__Opisthokonta	D_2__Holozoa	D_3__Choanoflagellida	D_4__Acanthoecida	D_5__Stephanoecidae	D_6__uncultured eukaryote	0	0	1	0	0	0	1	1	3
D_0__Eukaryota	D_1__Opisthokonta	D_2__Holozoa	D_3__Choanoflagellida	D_5__Codonosigidae	D_6__Codosiga	D_7__Codosiga sp. FFN-2011	0	0	0	0	0	6	0	0	0
D_0__Eukaryota	D_1__Opisthokonta	D_2__Holozoa	D_3__Choanoflagellida	D_5__Salpingoecidae	D_6__Salpingoeca	D_7__Salpingoeca tuba	0	1	0	0	0	0	2	1	2
D_0__Eukaryota	D_1__Opisthokonta	D_2__Holozoa	D_3__Choanoflagellida	D_5__Stephanoecidae	D_6__Stephanoeca	D_7__uncultured eukaryote	1	0	0	0	0	0	1	4	0
D_0__Eukaryota	D_1__Opisthokonta	D_2__Nucletmycea	D_3__Fungi	D_8__Glomeraceae	D_9__uncultured	D_10__uncultured glomeraceous AM fungus	0	0	0	0	0	0	5	0	1
D_0__Eukaryota	D_1__Opisthokonta	D_2__Nucletmycea	D_3__Fungi	D_8__Lobulomycetaceae	D_9__uncultured	D_10__uncultured Chytridiomycota	0	0	0	0	3	0	3	0	0
D_0__Eukaryota	D_1__Opisthokonta	D_2__Nucletmycea	D_3__Fungi	D_9__Aspergillaceae	D_10__Aspergillus	D_11__Aspergillus oryzae	1	0	1	4	0	0	0	0	0
D_0__Eukaryota	D_1__Opisthokonta	D_2__Nucletmycea	D_3__Fungi	D_9__Corticiaceae	D_10__Phlebia	D_11__Phlebia albomellea	4	1	0	0	0	0	0	1	0
D_0__Eukaryota	D_1__Opisthokonta	D_2__Nucletmycea	D_3__Fungi	D_9__Debaryomycetaceae	Ambiguous_taxa	Ambiguous_taxa	0	1	5	0	0	0	0	0	0
D_0__Eukaryota	D_1__Opisthokonta	D_2__Nucletmycea	D_3__Fungi	D_9__Extremaceae	D_10__Vermiconia	D_11__Vermiconia foris	1	3	0	1	0	0	1	0	0
D_0__Eukaryota	D_1__Opisthokonta	D_2__Nucletmycea	D_3__Fungi	D_9__Pleosporaceae	D_10__Alternaria	D_11__Alternaria caespitosa	3	0	0	0	0	2	1	0	0
D_0__Eukaryota	D_1__Opisthokonta	D_2__Nucletmycea	D_3__Fungi	D_9__Pleosporaceae	D_10__Alternaria	D_11__Alternaria sp. 5 SD-2012	3	0	0	0	0	2	1	0	0
D_0__Eukaryota	D_1__Opisthokonta	D_2__Nucletmycea	D_3__Fungi	D_9__Trichomonascaceae	D_10__Trichomonascus	Ambiguous_taxa	1	1	0	1	0	2	0	0	1
D_0__Eukaryota	D_1__SAR	D_2__Alveolata	D_3__Ciliophora	D_6__Haptoria	Ambiguous_taxa	Ambiguous_taxa	1	0	0	0	4	0	0	1	0
D_0__Eukaryota	D_1__SAR	D_2__Alveolata	D_3__Ciliophora	D_6__Hypotrichia	D_7__Halteria	D_8__uncultured alveolate	0	1	0	0	0	0	1	4	0
D_0__Eukaryota	D_1__SAR	D_2__Alveolata	D_3__Ciliophora	D_6__Hypotrichia	D_7__Oxytricha	D_8__Oxytricha saltans	0	0	0	0	2	2	0	2	0
D_0__Eukaryota	D_1__SAR	D_2__Alveolata	D_3__Ciliophora	D_6__Hypotrichia	D_7__Trichototaxis	D_8__Trichototaxis marina	5	0	0	0	0	0	0	1	0
D_0__Eukaryota	D_1__SAR	D_2__Alveolata	D_3__Ciliophora	D_7__Hymenostomatia	D_8__Tetrahymena	Ambiguous_taxa	0	0	0	0	0	0	6	0	0
D_0__Eukaryota	D_1__SAR	D_2__Alveolata	D_3__Ciliophora	D_7__Scuticociliatia	D_8__Sathrophilus	D_9__Sathrophilus holtae	0	0	0	0	0	0	6	0	0
D_0__Eukaryota	D_1__SAR	D_2__Alveolata	D_3__Protalveolata	D_4__Syndiniales	D_5__Amoebophrya	D_6__uncultured eukaryote	1	0	1	0	1	1	2	0	0
D_0__Eukaryota	D_1__SAR	D_2__Rhizaria	D_3__Cercozoa	D_4__Athalamea environmental sample	D_5__Athalamea environmental sample	D_6__Athalamea environmental sample	0	0	0	0	0	0	0	6	0
D_0__Eukaryota	D_1__SAR	D_2__Rhizaria	D_3__Cercozoa	D_4__Cyranomonas	D_5__uncultured Rhizaria	D_6__uncultured Rhizaria	0	0	1	0	1	1	1	2	0
D_0__Eukaryota	D_1__SAR	D_2__Rhizaria	D_3__Cercozoa	D_4__Glissomonadida	D_5__Heteromita	D_6__Heteromita sp. PRA-74	0	0	0	1	1	0	0	2	2
D_0__Eukaryota	D_1__SAR	D_2__Rhizaria	D_3__Cercozoa	D_4__Novel Clade Gran-3	D_5__Uncultured Cercozoa	D_6__Uncultured Cercozoa	0	0	0	0	2	0	1	0	3
D_0__Eukaryota	D_1__SAR	D_2__Rhizaria	D_3__Cercozoa	D_4__Vampyrellidae	D_5__Leptophrys	D_6__Uncultured Cercozoa	1	0	0	0	0	1	3	0	1
D_0__Eukaryota	D_1__SAR	D_2__Stramenopiles	D_3__Ochrophyta	D_4__Xanthophyceae	D_5__Trebouxiophyceae sp. Tow 6/3 P-16w	D_6__Trebouxiophyceae sp. Tow 6/3 P-16w	0	0	0	5	1	0	0	0	0
D_0__Eukaryota	D_1__SAR	D_2__Stramenopiles	D_3__Ochrophyta	D_5__Ochromonadales	D_6__Paraphysomonas	Ambiguous_taxa	1	2	0	0	1	0	0	2	0
D_0__Eukaryota	D_1__Opisthokonta	D_2__Holozoa	D_3__Choanoflagellida	Ambiguous_taxa	Ambiguous_taxa	Ambiguous_taxa	0	0	1	2	1	0	1	0	0
D_0__Eukaryota	D_1__Opisthokonta	D_2__Holozoa	D_3__Choanoflagellida	D_5__Codosigidae	D_6__Lagenoeca	D_7__uncultured eukaryote	0	1	1	0	0	2	0	1	0
D_0__Eukaryota	D_1__Opisthokonta	D_2__Nucletmycea	D_3__Fungi	D_4__LKM15	D_5__uncultured fungus	D_6__uncultured fungus	0	1	1	0	1	0	0	2	0
D_0__Eukaryota	D_1__Opisthokonta	D_2__Nucletmycea	D_3__Fungi	D_8__Capnodiales	D_9__uncultured	D_10__Dothideomycetes sp. GS-2016a	2	1	0	0	0	0	0	2	0
D_0__Eukaryota	D_1__Opisthokonta	D_2__Nucletmycea	D_3__Fungi	D_8__Incertae Sedis	D_9__Zygorhizidium	D_10__uncultured eukaryote	0	0	0	0	0	1	3	1	0
D_0__Eukaryota	D_1__Opisthokonta	D_2__Nucletmycea	D_3__Fungi	D_8__Saccharomycetales	D_9__Phaffomycetaceae	D_10__Nakazawaea siamensis	0	1	3	0	0	1	0	0	0
D_0__Eukaryota	D_1__Opisthokonta	D_2__Nucletmycea	D_3__Fungi	D_9__Ascobolaceae	Ambiguous_taxa	Ambiguous_taxa	0	0	0	0	0	1	2	2	0
D_0__Eukaryota	D_1__Opisthokonta	D_2__Nucletmycea	D_3__Fungi	D_9__Cladosporiaceae	D_10__Cladosporium	D_11__uncultured eukaryote	1	0	0	2	0	1	0	1	0
D_0__Eukaryota	D_1__Opisthokonta	D_2__Nucletmycea	D_3__Fungi	D_9__Heterogastridiaceae	D_10__Heterogastridium	D_11__Heterogastridium pycnidioideum	4	0	0	0	0	0	0	1	0
D_0__Eukaryota	D_1__Opisthokonta	D_2__Nucletmycea	D_3__Fungi	D_9__Incertae Sedis	D_10__Trichaptum	D_11__uncultured fungus	1	0	0	2	0	0	2	0	0
D_0__Eukaryota	D_1__Opisthokonta	D_2__Nucletmycea	D_3__Fungi	D_9__Kondoaceae	D_10__Bensingtonia	Ambiguous_taxa	1	0	1	0	3	0	0	0	0
D_0__Eukaryota	D_1__Opisthokonta	D_2__Nucletmycea	D_3__Fungi	D_9__Metschnikowiaceae	D_10__Clavispora-Candida clade	Ambiguous_taxa	1	1	0	0	1	2	0	0	0
D_0__Eukaryota	D_1__Opisthokonta	D_2__Nucletmycea	D_3__Fungi	D_9__Naohideaceae	D_10__Naohidea	D_11__Naohidea sebacea	1	0	0	0	2	0	0	1	1
D_0__Eukaryota	D_1__Opisthokonta	D_2__Nucletmycea	D_3__Fungi	D_9__Papulosaceae	D_10__Papulosa	D_11__Papulosa amerospora	1	0	0	1	0	1	1	1	0
D_0__Eukaryota	D_1__Opisthokonta	D_2__Nucletmycea	D_3__Fungi	D_9__Sporidiobolaceae	D_10__Rhodotorula	D_11__Rhodotorula mucilaginosa	4	0	0	0	1	0	0	0	0
D_0__Eukaryota	D_1__Opisthokonta	D_2__Nucletmycea	D_3__Fungi	D_9__Thermoascaceae	D_10__Byssochlamys	D_11__Byssochlamys spectabilis	1	1	1	0	0	2	0	0	0
D_0__Eukaryota	D_1__Opisthokonta	D_2__Nucletmycea	D_3__Fungi	D_9__Trichocomaceae	D_10__Talaromyces	D_11__uncultured eukaryote	0	2	1	0	0	2	0	0	0
D_0__Eukaryota	D_1__Opisthokonta	D_2__Nucletmycea	D_3__Fungi	D_9__Xylariaceae	D_10__Hypoxylon	D_11__Stigmatodiscus enigmaticus	1	0	2	0	0	0	1	0	1
D_0__Eukaryota	D_1__SAR	D_2__Alveolata	D_3__Ciliophora	D_6__Hypotrichia	D_7__Anteholosticha	D_8__Anteholosticha randani	0	0	0	0	2	1	1	1	0
D_0__Eukaryota	D_1__SAR	D_2__Alveolata	D_3__Ciliophora	D_6__Hypotrichia	D_7__Gonostomum	Ambiguous_taxa	0	0	0	0	3	0	0	2	0
D_0__Eukaryota	D_1__SAR	D_2__Alveolata	D_3__Ciliophora	D_6__Hypotrichia	D_7__Protogastrostyla	Ambiguous_taxa	0	0	0	0	0	0	4	1	0
D_0__Eukaryota	D_1__SAR	D_2__Alveolata	D_3__Ciliophora	D_6__Oligotrichia	D_7__Strombidium	D_8__uncultured eukaryote	1	0	1	0	1	1	0	0	1
D_0__Eukaryota	D_1__SAR	D_2__Rhizaria	D_3__Cercozoa	D_4__Vampyrellidae	D_5__uncultured	D_6__uncultured freshwater eukaryote	1	0	0	0	0	0	3	1	0
D_0__Eukaryota	D_1__SAR	D_2__Rhizaria	D_3__Cercozoa	D_5__Ebriacea	D_6__Ebria	D_7__uncultured Rhizaria	0	0	0	1	1	0	2	0	1
D_0__Eukaryota	D_1__SAR	D_2__Rhizaria	D_3__Cercozoa	D_6__Euglyphida	D_7__uncultured	D_8__Phaseoleae environmental sample	0	0	0	0	2	0	1	2	0
D_0__Eukaryota	D_1__SAR	D_2__Rhizaria	D_3__Cercozoa	D_6__Euglyphida	D_7__uncultured	D_8__Uncultured Cercozoa	0	0	0	0	1	0	4	0	0
D_0__Eukaryota	D_1__SAR	D_2__Rhizaria	D_3__Cercozoa	D_6__Protaspidae	D_7__Protaspis	D_8__uncultured eukaryote	0	0	0	0	2	0	0	1	2
D_0__Eukaryota	D_1__SAR	D_2__Rhizaria	D_3__Cercozoa	D_6__Thaumatomonadida	D_7__Peregriniidae	D_8__uncultured freshwater eukaryote	2	0	0	0	0	0	3	0	0
D_0__Eukaryota	D_1__SAR	D_2__Rhizaria	D_3__Cercozoa	D_7__Euglyphidae	D_8__Euglypha	Ambiguous_taxa	0	0	0	0	1	0	2	1	1
D_0__Eukaryota	D_1__SAR	D_2__Rhizaria	D_3__Cercozoa	D_7__Incertae Sedis	D_8__Sphenoderia	Ambiguous_taxa	0	0	0	0	0	0	3	1	1
D_0__Eukaryota	D_1__SAR	D_2__Stramenopiles	D_3__Labyrinthulomycetes	D_4__Sorodiplophrys	D_5__uncultured freshwater eukaryote	D_6__uncultured freshwater eukaryote	0	0	0	0	0	3	2	0	0
D_0__Eukaryota	D_1__SAR	D_2__Stramenopiles	D_3__Labyrinthulomycetes	D_4__uncultured	D_5__uncultured labyrinthulid	D_6__uncultured labyrinthulid	0	0	1	0	1	1	1	1	0
D_0__Eukaryota	D_1__SAR	D_2__Stramenopiles	D_3__Labyrinthulomycetes	D_4__uncultured	D_5__uncultured stramenopile	D_6__uncultured stramenopile	0	0	1	0	1	1	1	0	1
D_0__Eukaryota	D_1__SAR	D_2__Stramenopiles	D_3__MAST-12	D_4__MAST-12C	D_5__uncultured MAST-12 related heterokont	D_6__uncultured MAST-12 related heterokont	5	0	0	0	0	0	0	0	0
D_0__Eukaryota	D_1__SAR	D_2__Stramenopiles	D_3__Ochrophyta	D_5__Mischococcales	D_6__Pseudopleurochloris	D_7__Pseudopleurochloris antarctica	0	1	0	4	0	0	0	0	0
D_0__Eukaryota	D_1__SAR	D_2__Stramenopiles	D_3__Ochrophyta	D_5__Synurales	D_6__Mallomonas	D_7__Mallomonas annulata	0	0	0	0	0	0	3	2	0
D_0__Eukaryota	D_1__SAR	D_2__Stramenopiles	D_3__Ochrophyta	D_5__Synurales	D_6__Synura	D_7__Synura macracantha	0	0	2	0	0	0	1	1	1
D_0__Eukaryota	D_1__Amoebozoa	D_2__Tubulinea	D_3__Euamoebida	Ambiguous_taxa	Ambiguous_taxa	Ambiguous_taxa	0	4	0	0	0	0	0	0	0
D_0__Eukaryota	D_1__Amoebozoa	D_2__Tubulinea	D_3__Euamoebida	D_4__Copromyxa	D_5__Copromyxa microcystidis	D_6__Copromyxa microcystidis	0	0	0	0	0	0	0	4	0
D_0__Eukaryota	D_1__Amoebozoa	D_2__metagenome	D_3__metagenome	D_4__metagenome	D_5__metagenome	D_6__metagenome	1	0	0	0	0	0	2	1	0
D_0__Eukaryota	D_1__Centrohelida	D_2__Heterophryidae	D_3__Heterophrys	D_4__Heterophrys sp. Oxford1	D_5__Heterophrys sp. Oxford1	D_6__Heterophrys sp. Oxford1	0	0	0	0	0	0	0	4	0
D_0__Eukaryota	D_1__Haptophyta	D_2__uncultured eukaryote	D_3__uncultured eukaryote	D_4__uncultured eukaryote	D_5__uncultured eukaryote	D_6__uncultured eukaryote	0	1	0	0	0	1	1	1	0
D_0__Eukaryota	D_1__Incertae Sedis	D_2__Apusomonadidae	Ambiguous_taxa	Ambiguous_taxa	Ambiguous_taxa	Ambiguous_taxa	1	1	0	0	1	0	1	0	0
D_0__Eukaryota	D_1__Incertae Sedis	D_2__Apusomonadidae	D_3__metagenome	D_4__metagenome	D_5__metagenome	D_6__metagenome	0	1	0	0	1	1	1	0	0
D_0__Eukaryota	D_1__Opisthokonta	D_2__Aphelidea	D_3__Aphelidium	D_4__Aphelidium aff. melosirae P-1	D_5__Aphelidium aff. melosirae P-1	D_6__Aphelidium aff. melosirae P-1	0	0	0	3	0	0	0	0	1
D_0__Eukaryota	D_1__Opisthokonta	D_2__Holozoa	D_3__Choanoflagellida	D_4__Craspedida	D_5__Salpingoecidae	Ambiguous_taxa	1	1	0	0	1	0	1	0	0
D_0__Eukaryota	D_1__Opisthokonta	D_2__Holozoa	D_3__Choanoflagellida	D_4__Craspedida	D_5__Salpingoecidae	D_6__Salpingoeca kvevrii	0	0	0	0	0	0	3	1	0
D_0__Eukaryota	D_1__Opisthokonta	D_2__Holozoa	D_3__Choanoflagellida	D_4__Craspedida	D_5__Salpingoecidae	D_6__metagenome	0	0	2	1	1	0	0	0	0
D_0__Eukaryota	D_1__Opisthokonta	D_2__Nucletmycea	D_3__Fungi	D_6__Incertae Sedis	D_7__Mortierellales	D_8__uncultured fungus	0	0	0	2	0	1	1	0	0
D_0__Eukaryota	D_1__Opisthokonta	D_2__Nucletmycea	D_3__Fungi	D_6__Pezizomycotina	D_7__Eurotiomycetes	D_8__uncultured Sagenomella	0	2	0	2	0	0	0	0	0
D_0__Eukaryota	D_1__Opisthokonta	D_2__Nucletmycea	D_3__Fungi	D_7__Chytridiales	D_8__Incertae Sedis	D_9__uncultured Chytridiomycota	0	0	0	0	2	0	1	1	0
D_0__Eukaryota	D_1__Opisthokonta	D_2__Nucletmycea	D_3__Fungi	D_7__Dothideomycetes	D_8__Incertae Sedis	D_9__metagenome	2	0	0	1	0	1	0	0	0
D_0__Eukaryota	D_1__Opisthokonta	D_2__Nucletmycea	D_3__Fungi	D_8__Chytridiaceae	D_9__uncultured	D_10__uncultured eukaryote	3	0	0	0	0	0	1	0	0
D_0__Eukaryota	D_1__Opisthokonta	D_2__Nucletmycea	D_3__Fungi	D_8__Endogonaceae	D_9__uncultured	Ambiguous_taxa	0	0	0	1	2	0	0	0	1
D_0__Eukaryota	D_1__Opisthokonta	D_2__Nucletmycea	D_3__Fungi	D_8__Incertae Sedis	D_9__Incertae Sedis	Ambiguous_taxa	2	0	1	0	0	0	1	0	0
D_0__Eukaryota	D_1__Opisthokonta	D_2__Nucletmycea	D_3__Fungi	D_8__Legeriomycetaceae	D_9__Barbatospora	D_10__Barbatospora ambicaudata	0	0	1	0	2	0	1	0	0
D_0__Eukaryota	D_1__Opisthokonta	D_2__Nucletmycea	D_3__Fungi	D_8__Olpidiaceae	D_9__Olpidium	D_10__uncultured eukaryote	0	0	0	1	2	0	0	0	1
D_0__Eukaryota	D_1__Opisthokonta	D_2__Nucletmycea	D_3__Fungi	D_9__Aspergillaceae	D_10__Aspergillus	D_11__Aspergillus fumigatus	1	0	0	3	0	0	0	0	0
D_0__Eukaryota	D_1__Opisthokonta	D_2__Nucletmycea	D_3__Fungi	D_9__Debaryomycetaceae	D_10__Babjeviella	D_11__Babjeviella inositovora	1	0	0	2	0	0	0	1	0
D_0__Eukaryota	D_1__Opisthokonta	D_2__Nucletmycea	D_3__Fungi	D_9__Dipodascaceae	D_10__Yarrowia	Ambiguous_taxa	0	0	4	0	0	0	0	0	0
D_0__Eukaryota	D_1__Opisthokonta	D_2__Nucletmycea	D_3__Fungi	D_9__Gomphaceae	D_10__Ramaria	D_11__Ramaria rubella	0	2	0	1	0	1	0	0	0
D_0__Eukaryota	D_1__Opisthokonta	D_2__Nucletmycea	D_3__Fungi	D_9__Incertae Sedis	Ambiguous_taxa	Ambiguous_taxa	1	0	1	1	1	0	0	0	0
D_0__Eukaryota	D_1__Opisthokonta	D_2__Nucletmycea	D_3__Fungi	D_9__Incertae Sedis	D_10__Helicogloea	D_11__Helicogloea lagerheimii	0	0	1	0	2	0	0	0	1
D_0__Eukaryota	D_1__Opisthokonta	D_2__Nucletmycea	D_3__Fungi	D_9__Incertae Sedis	D_10__Troposporella	D_11__Troposporella monospora	0	0	0	0	0	0	4	0	0
D_0__Eukaryota	D_1__Opisthokonta	D_2__Nucletmycea	D_3__Fungi	D_9__Lipomycetaceae	D_10__Myxozyma	D_11__Myxozyma monticola	1	0	0	1	0	0	1	0	1
D_0__Eukaryota	D_1__Opisthokonta	D_2__Nucletmycea	D_3__Fungi	D_9__Malasseziaceae	D_10__Malassezia	D_11__Lepisosteus oculatus (spotted gar)	0	0	3	0	0	1	0	0	0
D_0__Eukaryota	D_1__Opisthokonta	D_2__Nucletmycea	D_3__Fungi	D_9__Malasseziaceae	D_10__Malassezia	D_11__uncultured Setosphaeria	3	0	1	0	0	0	0	0	0
D_0__Eukaryota	D_1__Opisthokonta	D_2__Nucletmycea	D_3__Fungi	D_9__Mycosphaerellaceae	D_10__Mycosphaerella	D_11__Mycosphaerella eurypotami	1	1	0	0	0	0	0	2	0
D_0__Eukaryota	D_1__Opisthokonta	D_2__Nucletmycea	D_3__Fungi	D_9__Ustilentylomataceae	D_10__Ustilentyloma	D_11__Ustilentyloma fluitans	1	0	0	0	0	0	0	1	2
D_0__Eukaryota	D_1__Opisthokonta	D_2__Nucletmycea	D_3__Fungi	D_9__Xylariaceae	D_10__Hypoxylon	D_11__Dothideomycetes sp. TRN 80	0	0	0	0	0	4	0	0	0
D_0__Eukaryota	D_1__SAR	D_2__Alveolata	D_3__Apicomplexa	D_5__Gregarinasina	D_6__Eugregarinorida	D_7__Selenidiidae sp. KCW-2012a	4	0	0	0	0	0	0	0	0
D_0__Eukaryota	D_1__SAR	D_2__Alveolata	D_3__Ciliophora	D_5__Conthreep	D_6__IN2411	D_7__uncultured eukaryote	1	0	1	0	2	0	0	0	0
D_0__Eukaryota	D_1__SAR	D_2__Alveolata	D_3__Ciliophora	D_5__Litostomatea	D_6__Haptoria	D_7__Haptoria sp. bLPN1	0	0	0	0	4	0	0	0	0
D_0__Eukaryota	D_1__SAR	D_2__Alveolata	D_3__Ciliophora	D_6__Choreotrichia	D_7__uncultured	D_8__uncultured eukaryote	0	0	0	0	2	2	0	0	0
D_0__Eukaryota	D_1__SAR	D_2__Alveolata	D_3__Ciliophora	D_6__Euplotia	Ambiguous_taxa	Ambiguous_taxa	0	0	0	0	3	1	0	0	0
D_0__Eukaryota	D_1__SAR	D_2__Alveolata	D_3__Ciliophora	D_6__Haptoria	D_7__Arcuospathidium	Ambiguous_taxa	1	0	0	0	2	0	1	0	0
D_0__Eukaryota	D_1__SAR	D_2__Alveolata	D_3__Ciliophora	D_6__Haptoria	D_7__Didinium	Ambiguous_taxa	0	0	0	0	3	0	1	0	0
D_0__Eukaryota	D_1__SAR	D_2__Alveolata	D_3__Ciliophora	D_6__Hypotrichia	D_7__Holosticha	D_8__uncultured Oxytrichidae	0	0	0	0	2	2	0	0	0
D_0__Eukaryota	D_1__SAR	D_2__Alveolata	D_3__Ciliophora	D_7__Bursariomorphida	D_8__Bursaria	Ambiguous_taxa	3	0	0	0	0	0	0	1	0
D_0__Eukaryota	D_1__SAR	D_2__Alveolata	D_3__Ciliophora	D_7__Scuticociliatia	D_8__uncultured	D_9__uncultured marine eukaryote	2	0	0	0	0	0	1	0	1
D_0__Eukaryota	D_1__SAR	D_2__Alveolata	D_3__Ciliophora	D_7__Suctoria	D_8__Acineta	D_9__uncultured eukaryote	0	0	0	0	0	0	2	2	0
D_0__Eukaryota	D_1__SAR	D_2__Rhizaria	D_3__Cercozoa	D_4__Cercomonadidae	D_5__Eocercomonas	Ambiguous_taxa	0	0	0	0	1	0	1	0	2
D_0__Eukaryota	D_1__SAR	D_2__Rhizaria	D_3__Cercozoa	D_4__Cercomonadidae	D_5__uncultured	Ambiguous_taxa	0	0	0	0	2	0	2	0	0
D_0__Eukaryota	D_1__SAR	D_2__Rhizaria	D_3__Cercozoa	D_4__Metromonadea	D_5__Metopion	D_6__Metopion fluens	0	0	0	1	0	0	2	1	0
D_0__Eukaryota	D_1__SAR	D_2__Rhizaria	D_3__Cercozoa	D_4__Novel Clade 2	Ambiguous_taxa	Ambiguous_taxa	0	0	2	0	0	0	1	0	1
D_0__Eukaryota	D_1__SAR	D_2__Rhizaria	D_3__Cercozoa	D_4__Novel Clade 2	D_5__Uncultured Cercozoa	D_6__Uncultured Cercozoa	2	1	0	0	0	1	0	0	0
D_0__Eukaryota	D_1__SAR	D_2__Rhizaria	D_3__Cercozoa	D_4__Novel Clade Gran-3	D_5__metagenome	D_6__metagenome	0	0	0	1	0	0	1	2	0
D_0__Eukaryota	D_1__SAR	D_2__Rhizaria	D_3__Cercozoa	D_4__uncultured	D_5__Cercomonadida environmental sample	D_6__Cercomonadida environmental sample	0	0	1	0	0	1	1	1	0
D_0__Eukaryota	D_1__SAR	D_2__Rhizaria	D_3__Cercozoa	D_6__Protaspidae	D_7__Protaspis	D_8__Uncultured Cercozoa	0	2	0	0	0	0	0	2	0
D_0__Eukaryota	D_1__SAR	D_2__Rhizaria	D_3__Cercozoa	D_7__Thaumatomonadidae	D_8__Thaumatomastix	D_9__Thaumatomastix sp. 2 JMS-2012	1	0	1	0	0	0	0	0	2
D_0__Eukaryota	D_1__SAR	D_2__Stramenopiles	D_3__Labyrinthulomycetes	D_4__Sorodiplophrys	D_5__uncultured marine eukaryote	D_6__uncultured marine eukaryote	0	0	0	0	1	3	0	0	0
D_0__Eukaryota	D_1__SAR	D_2__Stramenopiles	D_3__MAST-12	D_4__uncultured eukaryote	D_5__uncultured eukaryote	D_6__uncultured eukaryote	0	0	0	0	0	0	1	3	0
D_0__Eukaryota	D_1__SAR	D_2__Stramenopiles	D_3__Ochrophyta	D_5__Chattonellales	D_6__Viridilobus	D_7__Viridilobus marinus	0	0	0	4	0	0	0	0	0
D_0__Eukaryota	D_1__SAR	D_2__Stramenopiles	D_3__Peronosporomycetes	D_4__Phytophthora	D_5__Phytophthora cinnamomi	D_6__Phytophthora cinnamomi	2	1	0	0	1	0	0	0	0
D_0__Eukaryota	D_1__SAR	D_2__Stramenopiles	D_3__Peronosporomycetes	D_4__Pythium	D_5__Pythium insidiosum	D_6__Pythium insidiosum	4	0	0	0	0	0	0	0	0
D_0__Eukaryota	D_1__Opisthokonta	D_2__Holozoa	D_3__Choanoflagellida	D_5__Stephanoecidae	D_6__Marine Choanoflagellates 1	Ambiguous_taxa	0	0	1	0	1	0	0	0	1
D_0__Eukaryota	D_1__Opisthokonta	D_2__Nucletmycea	D_3__Fungi	D_8__Chytriomycetaceae	D_9__Chytriomyces	D_10__Chytriomyces sp. WB 235A	0	0	0	0	0	0	3	0	0
D_0__Eukaryota	D_1__Opisthokonta	D_2__Nucletmycea	D_3__Fungi	D_8__Incertae Sedis	D_9__Rozella	D_10__Rozella sp.	1	0	0	0	0	1	1	0	0
D_0__Eukaryota	D_1__Opisthokonta	D_2__Nucletmycea	D_3__Fungi	D_8__Kappamycetaceae	D_9__Kappamyces	D_10__Kappamyces laurelensis	1	0	0	0	1	1	0	0	0
D_0__Eukaryota	D_1__Opisthokonta	D_2__Nucletmycea	D_3__Fungi	D_8__Neocallimastigaceae	Ambiguous_taxa	Ambiguous_taxa	1	0	0	0	1	0	0	1	0
D_0__Eukaryota	D_1__Opisthokonta	D_2__Nucletmycea	D_3__Fungi	D_8__Nowakowskiellaceae	D_9__Nowakowskiella	Ambiguous_taxa	1	1	0	1	0	0	0	0	0
D_0__Eukaryota	D_1__Opisthokonta	D_2__Nucletmycea	D_3__Fungi	D_8__Pleosporales	D_9__Amorosiaceae	D_10__Massarina sp. MUT 5342	0	2	0	0	0	0	0	1	0
D_0__Eukaryota	D_1__Opisthokonta	D_2__Nucletmycea	D_3__Fungi	D_8__Powellomycetaceae	D_9__uncultured	D_10__uncultured Chytridiomycota	0	0	0	2	0	0	1	0	0
D_0__Eukaryota	D_1__Opisthokonta	D_2__Nucletmycea	D_3__Fungi	D_8__Synchytriaceae	D_9__Synchytrium	D_10__Synchytrium cupulatum	0	0	1	0	1	0	1	0	0
D_0__Eukaryota	D_1__Opisthokonta	D_2__Nucletmycea	D_3__Fungi	D_9__Ajellomycetaceae	D_10__Histoplasma	D_11__Histoplasma capsulatum NAm1	0	1	1	1	0	0	0	0	0
D_0__Eukaryota	D_1__Opisthokonta	D_2__Nucletmycea	D_3__Fungi	D_9__Aspergillaceae	D_10__Penicillium	D_11__Penicillium sp. HDJD-ZWM-07	0	1	0	2	0	0	0	0	0
D_0__Eukaryota	D_1__Opisthokonta	D_2__Nucletmycea	D_3__Fungi	D_9__Chrysozymaceae	D_10__Vonarxula	D_11__Vonarxula javanica	1	0	0	0	1	0	0	1	0
D_0__Eukaryota	D_1__Opisthokonta	D_2__Nucletmycea	D_3__Fungi	D_9__Debaryomycetaceae	D_10__Kurtzmaniella-Candida clade	Ambiguous_taxa	0	1	2	0	0	0	0	0	0
D_0__Eukaryota	D_1__Opisthokonta	D_2__Nucletmycea	D_3__Fungi	D_9__Filobasidiaceae	Ambiguous_taxa	D_11__uncultured Filobasidium	0	0	1	2	0	0	0	0	0
D_0__Eukaryota	D_1__Opisthokonta	D_2__Nucletmycea	D_3__Fungi	D_9__Gyalectaceae	D_10__Petractis	D_11__Petractis nodispora	0	0	0	0	1	0	1	1	0
D_0__Eukaryota	D_1__Opisthokonta	D_2__Nucletmycea	D_3__Fungi	D_9__Incertae Sedis	D_10__Ambrosiozyma	Ambiguous_taxa	0	0	3	0	0	0	0	0	0
D_0__Eukaryota	D_1__Opisthokonta	D_2__Nucletmycea	D_3__Fungi	D_9__Incertae Sedis	D_10__Kuraishia	Ambiguous_taxa	0	0	3	0	0	0	0	0	0
D_0__Eukaryota	D_1__Opisthokonta	D_2__Nucletmycea	D_3__Fungi	D_9__Incertae Sedis	D_10__Nadsonia	Ambiguous_taxa	1	1	1	0	0	0	0	0	0
D_0__Eukaryota	D_1__Opisthokonta	D_2__Nucletmycea	D_3__Fungi	D_9__Incertae Sedis	D_10__Spiromastix	Ambiguous_taxa	1	0	0	0	0	1	0	0	1
D_0__Eukaryota	D_1__Opisthokonta	D_2__Nucletmycea	D_3__Fungi	D_9__Lipomycetaceae	D_10__Myxozyma	Ambiguous_taxa	0	1	0	1	1	0	0	0	0
D_0__Eukaryota	D_1__Opisthokonta	D_2__Nucletmycea	D_3__Fungi	D_9__Mrakiaceae	D_10__Itersonilia	D_11__uncultured Basidiomycota	0	0	1	0	0	0	0	2	0
D_0__Eukaryota	D_1__Opisthokonta	D_2__Nucletmycea	D_3__Fungi	D_9__Neolectaceae	D_10__Neolecta	Ambiguous_taxa	0	0	0	1	1	0	0	0	1
D_0__Eukaryota	D_1__Opisthokonta	D_2__Nucletmycea	D_3__Fungi	D_9__Phaffomycetaceae	D_10__Wickerhamomyces-Candida clade	D_11__Candida sp. NRRL YB-3031	1	0	0	0	1	0	1	0	0
D_0__Eukaryota	D_1__Opisthokonta	D_2__Nucletmycea	D_3__Fungi	D_9__Pleosporaceae	D_10__Bipolaris	D_11__Alternaria sp.	3	0	0	0	0	0	0	0	0
D_0__Eukaryota	D_1__Opisthokonta	D_2__Nucletmycea	D_3__Fungi	D_9__Schizosaccharomycetaceae	D_10__Schizosaccharomyces	Ambiguous_taxa	0	1	0	0	0	0	1	1	0
D_0__Eukaryota	D_1__Opisthokonta	D_2__Nucletmycea	D_3__Fungi	D_9__Sporidiobolaceae	D_10__Rhodotorula	D_11__uncultured fungus	0	0	1	0	1	0	0	1	0
D_0__Eukaryota	D_1__Opisthokonta	D_2__Nucletmycea	D_3__Fungi	D_9__Sporidiobolaceae	D_10__Rhodotorula	D_11__wasp metagenome	0	0	1	0	1	0	0	1	0
D_0__Eukaryota	D_1__Opisthokonta	D_2__Nucletmycea	D_3__Fungi	D_9__Trigonopsidaceae	D_10__Trigonopsis	Ambiguous_taxa	0	0	1	0	0	0	1	1	0
D_0__Eukaryota	D_1__Opisthokonta	D_2__Nucletmycea	D_3__Fungi	D_9__Xylariaceae	D_10__Hypoxylon	D_11__fungal sp.	1	0	0	0	1	0	1	0	0
D_0__Eukaryota	D_1__Opisthokonta	D_2__Nucletmycea	D_3__Fungi	D_9__Xylariaceae	D_10__Xylaria	Ambiguous_taxa	0	0	1	0	1	0	0	0	1
D_0__Eukaryota	D_1__Opisthokonta	D_2__Nucletmycea	D_3__Nucleariidae and Fonticula group	D_4__Nucleariidae	D_5__Nuclearia	D_6__metagenome	0	1	0	2	0	0	0	0	0
D_0__Eukaryota	D_1__SAR	D_2__Alveolata	D_3__Apicomplexa	D_4__Novel Apicomplexa Class 2	D_5__uncultured eukaryote	D_6__uncultured eukaryote	0	0	0	0	0	2	1	0	0
D_0__Eukaryota	D_1__SAR	D_2__Alveolata	D_3__Apicomplexa	D_5__Piroplasmorida	D_6__Nephromyces	D_7__Nephromyces sp. MO-5H MBS2010	0	1	0	0	2	0	0	0	0
D_0__Eukaryota	D_1__SAR	D_2__Alveolata	D_3__Ciliophora	D_4__Intramacronucleata	D_5__Conthreep	D_6__uncultured eukaryote	2	0	0	0	0	0	0	1	0
D_0__Eukaryota	D_1__SAR	D_2__Alveolata	D_3__Ciliophora	D_5__Spirotrichea	D_6__Choreotrichia	D_7__uncultured eukaryote	0	0	0	0	1	0	0	1	1
D_0__Eukaryota	D_1__SAR	D_2__Alveolata	D_3__Ciliophora	D_5__Spirotrichea	D_6__Hypotrichia	D_7__metagenome	1	0	0	0	1	1	0	0	0
D_0__Eukaryota	D_1__SAR	D_2__Alveolata	D_3__Ciliophora	D_5__Spirotrichea	D_6__Hypotrichia	D_7__uncultured ciliate	1	0	0	0	2	0	0	0	0
D_0__Eukaryota	D_1__SAR	D_2__Alveolata	D_3__Ciliophora	D_6__Choreotrichia	D_7__Pelagostrobilidium	D_8__uncultured eukaryote	0	0	0	0	2	1	0	0	0
D_0__Eukaryota	D_1__SAR	D_2__Alveolata	D_3__Ciliophora	D_6__Euplotia	D_7__Aspidisca	D_8__uncultured eukaryote	1	0	0	0	0	0	0	2	0
D_0__Eukaryota	D_1__SAR	D_2__Alveolata	D_3__Ciliophora	D_6__Hypotrichia	D_7__Caudiholosticha	D_8__Caudiholosticha marina	0	0	0	0	1	0	1	1	0
D_0__Eukaryota	D_1__SAR	D_2__Alveolata	D_3__Ciliophora	D_6__Hypotrichia	D_7__Pseudouroleptus	Ambiguous_taxa	0	0	0	0	0	1	1	1	0
D_0__Eukaryota	D_1__SAR	D_2__Alveolata	D_3__Ciliophora	D_6__Hypotrichia	D_7__Urospinula	D_8__Urospinula succisa	3	0	0	0	0	0	0	0	0
D_0__Eukaryota	D_1__SAR	D_2__Alveolata	D_3__Ciliophora	D_6__Prostomatea	D_7__Coleps	Ambiguous_taxa	0	0	1	0	0	0	0	2	0
D_0__Eukaryota	D_1__SAR	D_2__Alveolata	D_3__Ciliophora	D_7__Colpodida	D_8__Pseudoplatyophrya	D_9__uncultured alveolate	0	0	2	0	0	0	0	0	1
D_0__Eukaryota	D_1__SAR	D_2__Alveolata	D_3__Ciliophora	D_7__Cyrtophoria	D_8__Brooklynella	D_9__Brooklynella sinensis	0	0	0	0	0	0	0	3	0
D_0__Eukaryota	D_1__SAR	D_2__Alveolata	D_3__Ciliophora	D_7__Peniculia	D_8__Stokesia	D_9__uncultured eukaryote	0	0	0	0	0	1	2	0	0
D_0__Eukaryota	D_1__SAR	D_2__Alveolata	D_3__Ciliophora	D_7__Platyophryida	D_8__Platyophrya	D_9__uncultured eukaryote	0	0	0	0	0	0	0	3	0
D_0__Eukaryota	D_1__SAR	D_2__Rhizaria	D_3__Cercozoa	D_4__Cercomonadidae	D_5__Cercomonas	D_6__Cercomonas agilis	1	0	1	0	0	0	1	0	0
D_0__Eukaryota	D_1__SAR	D_2__Rhizaria	D_3__Cercozoa	D_4__Cercomonadidae	D_5__Cercomonas	D_6__uncultured cercomonad	2	0	0	0	0	0	1	0	0
D_0__Eukaryota	D_1__SAR	D_2__Rhizaria	D_3__Cercozoa	D_4__Chlorarachniophyta	D_5__Lotharella	Ambiguous_taxa	0	0	0	0	1	0	1	0	1
D_0__Eukaryota	D_1__SAR	D_2__Rhizaria	D_3__Cercozoa	D_4__Glissomonadida	D_5__Allantion	D_6__Allantion sp. CCAP 1906/1	0	0	2	0	1	0	0	0	0
D_0__Eukaryota	D_1__SAR	D_2__Rhizaria	D_3__Cercozoa	D_4__Glissomonadida	D_5__Allantion	D_6__metagenome	0	1	1	0	0	0	0	0	1
D_0__Eukaryota	D_1__SAR	D_2__Rhizaria	D_3__Cercozoa	D_4__Glissomonadida	D_5__Allantion	D_6__soil flagellate AND11	0	0	0	0	0	0	1	0	2
D_0__Eukaryota	D_1__SAR	D_2__Rhizaria	D_3__Cercozoa	D_4__Imbricatea	D_5__Marimonadida	D_6__metagenome	0	0	0	0	1	0	0	2	0
D_0__Eukaryota	D_1__SAR	D_2__Rhizaria	D_3__Cercozoa	D_4__Metromonadea	D_5__Micrometopion	D_6__uncultured Rhizaria	0	0	0	0	0	0	0	0	3
D_0__Eukaryota	D_1__SAR	D_2__Rhizaria	D_3__Cercozoa	D_4__Novel Clade Gran-4	D_5__Uncultured Cercozoa	D_6__Uncultured Cercozoa	1	1	0	0	0	0	0	1	0
D_0__Eukaryota	D_1__SAR	D_2__Rhizaria	D_3__Cercozoa	D_5__Ebriacea	D_6__Ebria	D_7__uncultured eukaryote	0	0	0	0	2	1	0	0	0
D_0__Eukaryota	D_1__SAR	D_2__Rhizaria	D_3__Cercozoa	D_6__Protaspidae	D_7__Protaspis	D_8__Protaspis obliqua	1	0	0	0	0	0	1	1	0
D_0__Eukaryota	D_1__SAR	D_2__Rhizaria	D_3__Cercozoa	D_6__Rhizaspididae	D_7__Rhogostoma	D_8__invertebrate environmental sample	1	0	0	0	0	0	1	1	0
D_0__Eukaryota	D_1__SAR	D_2__Stramenopiles	D_3__Labyrinthulomycetes	D_4__Sorodiplophrys	D_5__uncultured eukaryote	D_6__uncultured eukaryote	1	1	0	1	0	0	0	0	0
D_0__Eukaryota	D_1__SAR	D_2__Stramenopiles	D_3__Labyrinthulomycetes	D_4__Thraustochytriaceae	D_5__Oblongichytrium	D_6__Oblongichytrium porteri	0	0	0	0	0	2	0	1	0
D_0__Eukaryota	D_1__SAR	D_2__Stramenopiles	D_3__MAST-12	D_4__MAST-12C	D_5__Stramenopile sp. MAST-12 KKTS_D3	D_6__Stramenopile sp. MAST-12 KKTS_D3	2	0	0	0	0	0	0	1	0
D_0__Eukaryota	D_1__SAR	D_2__Stramenopiles	D_3__MAST-22	D_4__MAST-22C	D_5__uncultured marine eukaryote	D_6__uncultured marine eukaryote	0	0	0	0	0	1	0	2	0
D_0__Eukaryota	D_1__SAR	D_2__Stramenopiles	D_3__Ochrophyta	D_4__Chrysophyceae	D_5__P34.48	Ambiguous_taxa	1	0	0	0	0	1	0	1	0
D_0__Eukaryota	D_1__SAR	D_2__Stramenopiles	D_3__Ochrophyta	D_5__Chromulinales	D_6__Chrysoxys	D_7__uncultured marine eukaryote	0	0	1	0	0	0	1	0	1
D_0__Eukaryota	D_1__SAR	D_2__Stramenopiles	D_3__Ochrophyta	D_5__Ochromonadales	D_6__Chrysonephele	D_7__Chrysonephele palustris	0	0	0	0	1	0	1	1	0
D_0__Eukaryota	D_1__SAR	D_2__Stramenopiles	D_3__Ochrophyta	D_5__Ochromonadales	D_6__Ochromonas	D_7__Spumella sp. AR4D6	1	0	0	0	0	2	0	0	0
D_0__Eukaryota	D_1__SAR	D_2__Stramenopiles	D_3__Ochrophyta	D_6__Bacillariophyceae	D_7__Rhaphoneis	D_8__uncultured eukaryote	0	0	1	0	0	1	0	1	0
D_0__Eukaryota	D_1__SAR	D_2__Stramenopiles	D_3__Ochrophyta	D_6__Bacillariophyceae	D_7__uncultured	D_8__uncultured eukaryote	1	0	2	0	0	0	0	0	0
D_0__Eukaryota	D_1__Amoebozoa	D_2__Discosea	D_3__Flabellinia	D_4__Dactylopodida	D_5__uncultured eukaryote	D_6__uncultured eukaryote	0	0	0	0	0	0	0	2	0
D_0__Eukaryota	D_1__Amoebozoa	D_2__uncultured	D_3__metagenome	D_4__metagenome	D_5__metagenome	D_6__metagenome	1	0	0	0	0	0	1	0	0
D_0__Eukaryota	D_1__Amoebozoa	D_2__uncultured	D_3__uncultured Amoebozoa	D_4__uncultured Amoebozoa	D_5__uncultured Amoebozoa	D_6__uncultured Amoebozoa	0	0	0	0	0	1	1	0	0
D_0__Eukaryota	D_1__Excavata	D_2__Discoba	D_3__Jakobida	D_4__Reclinomonas	D_5__metagenome	D_6__metagenome	0	0	0	0	0	0	0	1	1
D_0__Eukaryota	D_1__Incertae Sedis	D_2__Ancyromonadida	D_3__Ancyromonas	Ambiguous_taxa	Ambiguous_taxa	Ambiguous_taxa	0	0	0	0	1	0	1	0	0
D_0__Eukaryota	D_1__Incertae Sedis	D_2__Apusomonadidae	D_3__Amastigomonas	D_4__uncultured Apusomonadidae	D_5__uncultured Apusomonadidae	D_6__uncultured Apusomonadidae	1	0	0	0	0	0	1	0	0
D_0__Eukaryota	D_1__Incertae Sedis	D_2__Apusomonadidae	D_3__Amastigomonas	D_4__uncultured eukaryote	D_5__uncultured eukaryote	D_6__uncultured eukaryote	0	0	0	0	1	0	0	1	0
D_0__Eukaryota	D_1__Opisthokonta	D_2__Aphelidea	D_3__uncultured fungus	D_4__uncultured fungus	D_5__uncultured fungus	D_6__uncultured fungus	1	0	0	0	0	0	0	0	1
D_0__Eukaryota	D_1__Opisthokonta	D_2__Holozoa	D_3__Choanoflagellida	D_4__Craspedida	D_5__Salpingoecidae	D_6__uncultured choanoflagellate	0	0	0	0	1	0	1	0	0
D_0__Eukaryota	D_1__Opisthokonta	D_2__Holozoa	D_3__Choanoflagellida	D_4__Craspedida	D_5__Salpingoecidae	D_6__uncultured freshwater eukaryote	0	0	0	0	0	0	0	1	1
D_0__Eukaryota	D_1__Opisthokonta	D_2__Holozoa	D_3__Choanoflagellida	D_5__Codosigidae	D_6__Lagenoeca	Ambiguous_taxa	0	0	0	0	1	0	0	0	1
D_0__Eukaryota	D_1__Opisthokonta	D_2__Holozoa	D_3__Choanoflagellida	D_5__Stephanoecidae	D_6__Marine Choanoflagellates 1	D_7__uncultured eukaryote	0	0	0	0	0	0	0	1	1
D_0__Eukaryota	D_1__Opisthokonta	D_2__Holozoa	D_3__Filasterea	D_5__Capsasporidae	D_6__Marine Group	D_7__uncultured marine eukaryote	0	0	0	0	0	1	0	0	1
D_0__Eukaryota	D_1__Opisthokonta	D_2__Holozoa	D_3__Ichthyosporea	D_5__Abeoformidae	D_6__Pirum	Ambiguous_taxa	0	0	0	0	0	1	1	0	0
D_0__Eukaryota	D_1__Opisthokonta	D_2__Holozoa	D_3__Ichthyosporea	D_5__Rhinosporideacae	D_6__Amphibiothecum	D_7__Amphibiothecum penneri	0	0	0	0	1	0	1	0	0
D_0__Eukaryota	D_1__Opisthokonta	D_2__Nucletmycea	D_3__Fungi	D_4__Cryptomycota	D_5__LKM11	D_6__uncultured Cryptomycota	2	0	0	0	0	0	0	0	0
D_0__Eukaryota	D_1__Opisthokonta	D_2__Nucletmycea	D_3__Fungi	D_4__uncultured	D_5__uncultured fungus	D_6__uncultured fungus	0	0	0	0	1	0	0	1	0
D_0__Eukaryota	D_1__Opisthokonta	D_2__Nucletmycea	D_3__Fungi	D_6__Agaricomycotina	D_7__Agaricomycetes	D_8__uncultured fungus	0	0	0	0	1	0	0	1	0
D_0__Eukaryota	D_1__Opisthokonta	D_2__Nucletmycea	D_3__Fungi	D_6__Pucciniomycotina	D_7__uncultured	D_8__uncultured eukaryote	1	0	0	1	0	0	0	0	0
D_0__Eukaryota	D_1__Opisthokonta	D_2__Nucletmycea	D_3__Fungi	D_7__Glomerales	D_8__uncultured	D_9__metagenome	0	0	0	0	0	0	1	1	0
D_0__Eukaryota	D_1__Opisthokonta	D_2__Nucletmycea	D_3__Fungi	D_7__Gromochytriales	D_8__Gromochytriaceae	Ambiguous_taxa	0	0	0	0	0	0	0	1	1
D_0__Eukaryota	D_1__Opisthokonta	D_2__Nucletmycea	D_3__Fungi	D_7__Spizellomycetales	D_8__Spizellomycetaceae	D_9__uncultured Chytridiomycota	0	0	0	0	0	1	1	0	0
D_0__Eukaryota	D_1__Opisthokonta	D_2__Nucletmycea	D_3__Fungi	D_8__Acaulosporaceae	D_9__Acaulospora	Ambiguous_taxa	0	1	0	0	0	1	0	0	0
D_0__Eukaryota	D_1__Opisthokonta	D_2__Nucletmycea	D_3__Fungi	D_8__Chytridiaceae	Ambiguous_taxa	Ambiguous_taxa	0	0	0	0	0	0	0	2	0
D_0__Eukaryota	D_1__Opisthokonta	D_2__Nucletmycea	D_3__Fungi	D_8__Incertae Sedis	D_9__Blyttiomyces	Ambiguous_taxa	0	0	0	0	1	0	0	1	0
D_0__Eukaryota	D_1__Opisthokonta	D_2__Nucletmycea	D_3__Fungi	D_8__Mortierellaceae	D_9__Mortierella	D_10__Mortierella alpina	0	0	0	0	1	0	1	0	0
D_0__Eukaryota	D_1__Opisthokonta	D_2__Nucletmycea	D_3__Fungi	D_8__Neocallimastigaceae	D_9__Pecoramyces	D_10__Pecoramyces ruminatium	0	0	1	0	1	0	0	0	0
D_0__Eukaryota	D_1__Opisthokonta	D_2__Nucletmycea	D_3__Fungi	D_8__Physodermataceae	D_9__Paraphysoderma	Ambiguous_taxa	0	0	0	1	0	0	1	0	0
D_0__Eukaryota	D_1__Opisthokonta	D_2__Nucletmycea	D_3__Fungi	D_8__Physodermataceae	D_9__Urophlyctis	Ambiguous_taxa	0	0	1	0	0	0	1	0	0
D_0__Eukaryota	D_1__Opisthokonta	D_2__Nucletmycea	D_3__Fungi	D_8__Polyporales	D_9__uncultured	Ambiguous_taxa	0	1	0	1	0	0	0	0	0
D_0__Eukaryota	D_1__Opisthokonta	D_2__Nucletmycea	D_3__Fungi	D_8__Rhizophydiaceae	D_9__Rhizophydium	Ambiguous_taxa	0	0	0	0	0	0	1	1	0
D_0__Eukaryota	D_1__Opisthokonta	D_2__Nucletmycea	D_3__Fungi	D_8__Synchytriaceae	D_9__Synchytrium	D_10__Synchytrium endobioticum	0	0	1	0	1	0	0	0	0
D_0__Eukaryota	D_1__Opisthokonta	D_2__Nucletmycea	D_3__Fungi	D_8__Synchytriaceae	D_9__Synchytrium	D_10__Synchytrium papillatum	0	0	0	0	1	0	0	0	1
D_0__Eukaryota	D_1__Opisthokonta	D_2__Nucletmycea	D_3__Fungi	D_9__Ajellomycetaceae	D_10__Lacazia	D_11__Lacazia loboi	0	1	1	0	0	0	0	0	0
D_0__Eukaryota	D_1__Opisthokonta	D_2__Nucletmycea	D_3__Fungi	D_9__Bulleribasidiaceae	D_10__Dioszegia	D_11__uncultured Tremellomycetes	2	0	0	0	0	0	0	0	0
D_0__Eukaryota	D_1__Opisthokonta	D_2__Nucletmycea	D_3__Fungi	D_9__Caliciaceae	Ambiguous_taxa	Ambiguous_taxa	0	1	0	1	0	0	0	0	0
D_0__Eukaryota	D_1__Opisthokonta	D_2__Nucletmycea	D_3__Fungi	D_9__Clavicipitaceae	D_10__Epichloe	D_11__Tolypocladium inflatum NRRL8044	0	2	0	0	0	0	0	0	0
D_0__Eukaryota	D_1__Opisthokonta	D_2__Nucletmycea	D_3__Fungi	D_9__Cordycipitaceae	D_10__Cordyceps	D_11__Cordyceps grylli	0	1	0	1	0	0	0	0	0
D_0__Eukaryota	D_1__Opisthokonta	D_2__Nucletmycea	D_3__Fungi	D_9__Coriolaceae	D_10__Auriporia	D_11__Auriporia aurea	1	0	0	0	0	0	0	0	1
D_0__Eukaryota	D_1__Opisthokonta	D_2__Nucletmycea	D_3__Fungi	D_9__Cystofilobasidiaceae	D_10__Cystofilobasidium	Ambiguous_taxa	0	0	0	0	1	0	1	0	0
D_0__Eukaryota	D_1__Opisthokonta	D_2__Nucletmycea	D_3__Fungi	D_9__Debaryomycetaceae	D_10__Scheffersomyces	D_11__Scheffersomyces virginianus	0	0	2	0	0	0	0	0	0
D_0__Eukaryota	D_1__Opisthokonta	D_2__Nucletmycea	D_3__Fungi	D_9__Elaphomycetaceae	Ambiguous_taxa	Ambiguous_taxa	0	0	1	1	0	0	0	0	0
D_0__Eukaryota	D_1__Opisthokonta	D_2__Nucletmycea	D_3__Fungi	D_9__Entylomataceae	D_10__Entyloma	D_11__Entyloma ficariae	0	1	0	1	0	0	0	0	0
D_0__Eukaryota	D_1__Opisthokonta	D_2__Nucletmycea	D_3__Fungi	D_9__Exobasidiaceae	D_10__Exobasidium	Ambiguous_taxa	0	0	0	0	0	0	0	2	0
D_0__Eukaryota	D_1__Opisthokonta	D_2__Nucletmycea	D_3__Fungi	D_9__Gyalectaceae	D_10__Gyalecta	D_11__Gyalecta ulmi	0	0	0	1	0	0	0	1	0
D_0__Eukaryota	D_1__Opisthokonta	D_2__Nucletmycea	D_3__Fungi	D_9__Incertae Sedis	D_10__Candida	Ambiguous_taxa	0	2	0	0	0	0	0	0	0
D_0__Eukaryota	D_1__Opisthokonta	D_2__Nucletmycea	D_3__Fungi	D_9__Incertae Sedis	D_10__Saitoella	Ambiguous_taxa	0	1	0	0	1	0	0	0	0
D_0__Eukaryota	D_1__Opisthokonta	D_2__Nucletmycea	D_3__Fungi	D_9__Incertae Sedis	D_10__Scytalidium	D_11__Scytalidium cuboideum	2	0	0	0	0	0	0	0	0
D_0__Eukaryota	D_1__Opisthokonta	D_2__Nucletmycea	D_3__Fungi	D_9__Kondoaceae	D_10__Bensingtonia	D_11__Bensingtonia ciliata	1	0	0	0	1	0	0	0	0
D_0__Eukaryota	D_1__Opisthokonta	D_2__Nucletmycea	D_3__Fungi	D_9__Meliolaceae	D_10__Meliola	D_11__Meliola niessleana	0	0	0	1	1	0	0	0	0
D_0__Eukaryota	D_1__Opisthokonta	D_2__Nucletmycea	D_3__Fungi	D_9__Microbotryaceae	D_10__Microbotryum	D_11__Microbotryum lychnidis-dioicae	0	0	1	0	1	0	0	0	0
D_0__Eukaryota	D_1__Opisthokonta	D_2__Nucletmycea	D_3__Fungi	D_9__Mycocaliciaceae	D_10__Mycocalicium	D_11__Mycocalicium albonigrum	1	0	0	0	0	0	0	1	0
D_0__Eukaryota	D_1__Opisthokonta	D_2__Nucletmycea	D_3__Fungi	D_9__Nectriaceae	D_10__Fusarium	Ambiguous_taxa	0	1	0	0	1	0	0	0	0
D_0__Eukaryota	D_1__Opisthokonta	D_2__Nucletmycea	D_3__Fungi	D_9__Nectriaceae	D_10__Neonectria	D_11__Neonectria ditissima	0	1	0	0	1	0	0	0	0
D_0__Eukaryota	D_1__Opisthokonta	D_2__Nucletmycea	D_3__Fungi	D_9__Onygenaceae	D_10__Amaurascopsis	D_11__Amaurascopsis perforata	0	1	0	0	1	0	0	0	0
D_0__Eukaryota	D_1__Opisthokonta	D_2__Nucletmycea	D_3__Fungi	D_9__Phaffomycetaceae	D_10__Wickerhamomyces	Ambiguous_taxa	0	2	0	0	0	0	0	0	0
D_0__Eukaryota	D_1__Opisthokonta	D_2__Nucletmycea	D_3__Fungi	D_9__Pichiaceae	D_10__Ogataea-Candida clade	Ambiguous_taxa	0	0	1	1	0	0	0	0	0
D_0__Eukaryota	D_1__Opisthokonta	D_2__Nucletmycea	D_3__Fungi	D_9__Pichiaceae	D_10__Ogataea-Candida clade	D_11__Candida sp. NRRL Y-27170	0	0	2	0	0	0	0	0	0
D_0__Eukaryota	D_1__Opisthokonta	D_2__Nucletmycea	D_3__Fungi	D_9__Pleosporaceae	D_10__Alternaria	D_11__Alternaria alternantherae	2	0	0	0	0	0	0	0	0
D_0__Eukaryota	D_1__Opisthokonta	D_2__Nucletmycea	D_3__Fungi	D_9__Ramalinaceae	D_10__Bilimbia	D_11__Bilimbia sabuletorum	0	0	0	0	2	0	0	0	0
D_0__Eukaryota	D_1__Opisthokonta	D_2__Nucletmycea	D_3__Fungi	D_9__Rhynchostomataceae	D_10__Rhynchostoma	D_11__Rhynchostoma minutum	2	0	0	0	0	0	0	0	0
D_0__Eukaryota	D_1__Opisthokonta	D_2__Nucletmycea	D_3__Fungi	D_9__Rhytismataceae	D_10__Propolis	D_11__Propolis farinosa	0	0	1	1	0	0	0	0	0
D_0__Eukaryota	D_1__Opisthokonta	D_2__Nucletmycea	D_3__Fungi	D_9__Saccharomycetaceae	D_10__Saccharomyces	D_11__Saccharomyces cerevisiae M22	0	1	0	0	0	1	0	0	0
D_0__Eukaryota	D_1__Opisthokonta	D_2__Nucletmycea	D_3__Fungi	D_9__Sporidiobolaceae	Ambiguous_taxa	Ambiguous_taxa	0	0	1	0	0	1	0	0	0
D_0__Eukaryota	D_1__Opisthokonta	D_2__Nucletmycea	D_3__Fungi	D_9__Stictidaceae	D_10__Acarosporina	D_11__Acarosporina microspora	0	0	0	0	0	1	0	0	1
D_0__Eukaryota	D_1__Opisthokonta	D_2__Nucletmycea	D_3__Fungi	D_9__Stictidaceae	D_10__Cyanodermella	D_11__Cyanodermella viridula	0	0	0	1	0	0	1	0	0
D_0__Eukaryota	D_1__Opisthokonta	D_2__Nucletmycea	D_3__Fungi	D_9__Trichomeriaceae	D_10__Bradymyces	D_11__Chaetothyriales sp. AL4	0	0	0	0	0	2	0	0	0
D_0__Eukaryota	D_1__Opisthokonta	D_2__Nucletmycea	D_3__Fungi	D_9__Trichomonascaceae	D_10__Blastobotrys	Ambiguous_taxa	0	1	1	0	0	0	0	0	0
D_0__Eukaryota	D_1__Opisthokonta	D_2__Nucletmycea	D_3__Fungi	D_9__Trichosporonaceae	D_10__Trichosporon	D_11__Trichosporon asahii var. asahii CBS 2479	0	0	1	0	0	1	0	0	0
D_0__Eukaryota	D_1__Opisthokonta	D_2__Nucletmycea	D_3__Fungi	D_9__Xylariaceae	D_10__Hypoxylon	D_11__Hypoxylon vogesiacum	0	0	0	1	0	1	0	0	0
D_0__Eukaryota	D_1__Picozoa	D_2__Picomonadida	D_3__Picomonadidae	D_4__Picomonas	D_5__uncultured biliphyte	D_6__uncultured biliphyte	0	0	0	0	0	0	2	0	0
D_0__Eukaryota	D_1__SAR	D_2__Alveolata	D_3__Apicomplexa	D_5__Coccidia	D_6__Eimeriorina	D_7__Intranuclear coccidium JW-2004	2	0	0	0	0	0	0	0	0
D_0__Eukaryota	D_1__SAR	D_2__Alveolata	D_3__Ciliophora	D_5__Armophorea	D_6__uncultured	D_7__uncultured eukaryote	0	0	0	0	1	0	1	0	0
D_0__Eukaryota	D_1__SAR	D_2__Alveolata	D_3__Ciliophora	D_5__Spirotrichea	D_6__Oligotrichia	D_7__uncultured eukaryote	0	0	0	0	2	0	0	0	0
D_0__Eukaryota	D_1__SAR	D_2__Alveolata	D_3__Ciliophora	D_5__Spirotrichea	D_6__Oxytrichidae	D_7__uncultured marine alveolate	0	0	0	0	1	0	1	0	0
D_0__Eukaryota	D_1__SAR	D_2__Alveolata	D_3__Ciliophora	D_6__Armophorida	D_7__Brachonella	Ambiguous_taxa	0	0	0	0	0	1	0	1	0
D_0__Eukaryota	D_1__SAR	D_2__Alveolata	D_3__Ciliophora	D_6__Choreotrichia	D_7__Tintinnopsis	D_8__Tintinnopsis beroidea	0	0	0	0	1	0	1	0	0
D_0__Eukaryota	D_1__SAR	D_2__Alveolata	D_3__Ciliophora	D_6__Haptoria	D_7__Didinium	D_8__uncultured eukaryote	1	0	0	0	1	0	0	0	0
D_0__Eukaryota	D_1__SAR	D_2__Alveolata	D_3__Ciliophora	D_6__Haptoria	D_7__Trachelotractus	D_8__Trachelotractus entzi	0	0	0	0	0	0	1	1	0
D_0__Eukaryota	D_1__SAR	D_2__Alveolata	D_3__Ciliophora	D_6__Haptoria	D_7__uncultured	D_8__uncultured eukaryote	0	0	0	0	2	0	0	0	0
D_0__Eukaryota	D_1__SAR	D_2__Alveolata	D_3__Ciliophora	D_6__Hypotrichia	D_7__Epiclintes	D_8__Epiclintes auricularis rarisetus	0	0	0	0	1	0	0	1	0
D_0__Eukaryota	D_1__SAR	D_2__Alveolata	D_3__Ciliophora	D_6__Hypotrichia	D_7__Metaurostylopsis	D_8__Metaurostylopsis antarctica	1	0	0	0	0	1	0	0	0
D_0__Eukaryota	D_1__SAR	D_2__Alveolata	D_3__Ciliophora	D_6__Hypotrichia	D_7__Metaurostylopsis	D_8__Metaurostylopsis sinica	1	0	0	0	0	0	0	1	0
D_0__Eukaryota	D_1__SAR	D_2__Alveolata	D_3__Ciliophora	D_6__Hypotrichia	D_7__Strongylidium	Ambiguous_taxa	0	0	0	0	1	0	0	1	0
D_0__Eukaryota	D_1__SAR	D_2__Alveolata	D_3__Ciliophora	D_6__Nassophorea	D_7__uncultured	D_8__uncultured eukaryote	0	0	0	0	0	0	1	1	0
D_0__Eukaryota	D_1__SAR	D_2__Alveolata	D_3__Ciliophora	D_6__Oligotrichia	D_7__Parallelostrombidium	Ambiguous_taxa	1	0	0	0	1	0	0	0	0
D_0__Eukaryota	D_1__SAR	D_2__Alveolata	D_3__Ciliophora	D_6__Prostomatea	D_7__Cryptocaryon	D_8__metagenome	2	0	0	0	0	0	0	0	0
D_0__Eukaryota	D_1__SAR	D_2__Alveolata	D_3__Ciliophora	D_6__Prostomatea	D_7__Prorodon	D_8__uncultured marine eukaryote	0	0	1	0	0	0	0	1	0
D_0__Eukaryota	D_1__SAR	D_2__Alveolata	D_3__Ciliophora	D_7__Cyrtophoria	D_8__Pithites	D_9__Pithites vorax	0	0	0	0	0	0	0	2	0
D_0__Eukaryota	D_1__SAR	D_2__Alveolata	D_3__Ciliophora	D_7__Scuticociliatia	D_8__uncultured	D_9__uncultured eukaryote	1	0	0	0	0	0	0	1	0
D_0__Eukaryota	D_1__SAR	D_2__Alveolata	D_3__Protalveolata	D_4__Colpodellida	D_5__Colpodella	D_6__uncultured Colpodellidae	0	0	0	0	0	0	0	1	1
D_0__Eukaryota	D_1__SAR	D_2__Alveolata	D_3__Protalveolata	D_4__Syndiniales	D_5__Amoebophrya	Ambiguous_taxa	1	0	0	0	0	0	1	0	0
D_0__Eukaryota	D_1__SAR	D_2__Alveolata	D_3__Protalveolata	D_4__Syndiniales	D_5__Syndiniales Group I	Ambiguous_taxa	0	0	0	0	0	1	0	1	0
D_0__Eukaryota	D_1__SAR	D_2__Rhizaria	D_3__Cercozoa	D_4__Cercomonadidae	D_5__Cercomonas	D_6__Cercomonas lenta	2	0	0	0	0	0	0	0	0
D_0__Eukaryota	D_1__SAR	D_2__Rhizaria	D_3__Cercozoa	D_4__Cercomonadidae	D_5__Cercomonas	D_6__uncultured eukaryote	0	0	0	0	0	0	0	0	2
D_0__Eukaryota	D_1__SAR	D_2__Rhizaria	D_3__Cercozoa	D_4__Cercomonadidae	D_5__Paracercomonas	Ambiguous_taxa	0	0	0	0	0	0	0	0	2
D_0__Eukaryota	D_1__SAR	D_2__Rhizaria	D_3__Cercozoa	D_4__Clathrulinidae	D_5__Hedriocystis	D_6__Clathrulina elegans	0	0	0	0	1	0	1	0	0
D_0__Eukaryota	D_1__SAR	D_2__Rhizaria	D_3__Cercozoa	D_4__Incertae Sedis	D_5__Gymnophrys	Ambiguous_taxa	0	1	1	0	0	0	0	0	0
D_0__Eukaryota	D_1__SAR	D_2__Rhizaria	D_3__Cercozoa	D_4__Incertae Sedis	D_5__Gymnophrys	D_6__Athalamea environmental sample	0	0	0	0	1	0	0	1	0
D_0__Eukaryota	D_1__SAR	D_2__Rhizaria	D_3__Cercozoa	D_4__Incertae Sedis	D_5__Kraken	Ambiguous_taxa	0	0	1	0	1	0	0	0	0
D_0__Eukaryota	D_1__SAR	D_2__Rhizaria	D_3__Cercozoa	D_4__Novel Clade Gran-4	D_5__Exuviaella pusilla	D_6__Exuviaella pusilla	0	0	0	0	1	0	0	0	1
D_0__Eukaryota	D_1__SAR	D_2__Rhizaria	D_3__Cercozoa	D_4__Pansomonadida	D_5__Aurigamonas	D_6__Aurigamonas solis	0	0	0	0	0	0	0	1	1
D_0__Eukaryota	D_1__SAR	D_2__Rhizaria	D_3__Cercozoa	D_4__Thecofilosea	D_5__uncultured	D_6__uncultured Rhizaria	0	0	0	0	0	0	1	1	0
D_0__Eukaryota	D_1__SAR	D_2__Rhizaria	D_3__Cercozoa	D_4__uncultured	D_5__Kiitoksia sp.	D_6__Kiitoksia sp.	0	1	1	0	0	0	0	0	0
D_0__Eukaryota	D_1__SAR	D_2__Rhizaria	D_3__Cercozoa	D_5__Incertae Sedis	D_6__Lecythium	D_7__Uncultured Cercozoa	0	0	0	0	1	0	0	1	0
D_0__Eukaryota	D_1__SAR	D_2__Rhizaria	D_3__Cercozoa	D_5__Incertae Sedis	D_6__Lecythium	D_7__uncultured eukaryote	0	0	1	1	0	0	0	0	0
D_0__Eukaryota	D_1__SAR	D_2__Rhizaria	D_3__Cercozoa	D_6__Protaspidae	D_7__Cryothecomonas	Ambiguous_taxa	0	1	0	0	0	0	0	1	0
D_0__Eukaryota	D_1__SAR	D_2__Rhizaria	D_3__Cercozoa	D_6__Protaspidae	D_7__Cryothecomonas	D_8__uncultured Rhizaria	0	0	0	0	0	0	2	0	0
D_0__Eukaryota	D_1__SAR	D_2__Rhizaria	D_3__Cercozoa	D_7__Euglyphidae	D_8__Euglypha	D_9__uncultured eukaryote	0	0	0	0	1	0	1	0	0
D_0__Eukaryota	D_1__SAR	D_2__Rhizaria	D_3__Cercozoa	D_7__Peregriniidae	D_8__D2P04A09	Ambiguous_taxa	0	0	1	0	0	0	1	0	0
D_0__Eukaryota	D_1__SAR	D_2__Rhizaria	D_3__Cercozoa	D_7__Peregriniidae	D_8__D2P04A09	D_9__uncultured marine eukaryote	0	0	0	0	0	0	1	1	0
D_0__Eukaryota	D_1__SAR	D_2__Rhizaria	D_3__Cercozoa	D_7__Peregriniidae	D_8__Esquamula	D_9__Esquamula lacrimiformis	1	0	0	0	0	0	0	0	1
D_0__Eukaryota	D_1__SAR	D_2__Rhizaria	D_3__Retaria	D_4__Polycystinea	D_5__Spumellaria	D_6__uncultured marine eukaryote	0	1	0	0	1	0	0	0	0
D_0__Eukaryota	D_1__SAR	D_2__Rhizaria	D_3__Retaria	D_5__Spumellaria	D_6__uncultured	D_7__uncultured marine eukaryote	1	1	0	0	0	0	0	0	0
D_0__Eukaryota	D_1__SAR	D_2__Stramenopiles	D_3__Labyrinthulomycetes	D_4__Labyrinthulaceae	D_5__Labyrinthula	D_6__uncultured eukaryote	1	0	0	0	0	1	0	0	0
D_0__Eukaryota	D_1__SAR	D_2__Stramenopiles	D_3__Labyrinthulomycetes	D_4__Thraustochytriaceae	D_5__Aplanochytrium	D_6__uncultured eukaryote	1	0	0	0	0	1	0	0	0
D_0__Eukaryota	D_1__SAR	D_2__Stramenopiles	D_3__Labyrinthulomycetes	D_4__Thraustochytriaceae	D_5__Thraustochytrium	D_6__Thraustochytriidae sp. N1-27	0	0	0	0	1	1	0	0	0
D_0__Eukaryota	D_1__SAR	D_2__Stramenopiles	D_3__Labyrinthulomycetes	D_4__uncultured	D_5__uncultured eukaryote	D_6__uncultured eukaryote	0	0	0	1	0	0	0	0	1
D_0__Eukaryota	D_1__SAR	D_2__Stramenopiles	D_3__MAST-3	D_4__uncultured marine eukaryote	D_5__uncultured marine eukaryote	D_6__uncultured marine eukaryote	0	0	0	0	0	0	0	2	0
D_0__Eukaryota	D_1__SAR	D_2__Stramenopiles	D_3__MAST-9	D_4__uncultured marine eukaryote	D_5__uncultured marine eukaryote	D_6__uncultured marine eukaryote	0	0	1	0	1	0	0	0	0
D_0__Eukaryota	D_1__SAR	D_2__Stramenopiles	D_3__Ochrophyta	D_4__Chrysophyceae	D_5__A-3-62	D_6__uncultured eukaryote	0	0	0	0	0	0	0	1	1
D_0__Eukaryota	D_1__SAR	D_2__Stramenopiles	D_3__Ochrophyta	D_5__Chromulinales	D_6__Phaeoplaca	D_7__Phaeoplaca thallosa	0	0	0	0	0	1	0	0	1
D_0__Eukaryota	D_1__SAR	D_2__Stramenopiles	D_3__Ochrophyta	D_5__Ochromonadales	D_6__Epipyxis	D_7__Epipyxis aureus	1	0	0	0	0	1	0	0	0
D_0__Eukaryota	D_1__SAR	D_2__Stramenopiles	D_3__Ochrophyta	D_5__Synurales	D_6__Synura	Ambiguous_taxa	1	0	0	0	0	1	0	0	0
D_0__Eukaryota	D_1__SAR	D_2__Stramenopiles	D_3__Ochrophyta	D_6__Mediophyceae	D_7__Skeletonema	D_8__uncultured stramenopile	0	0	0	0	0	0	0	2	0
D_0__Eukaryota	D_1__SAR	D_2__Stramenopiles	D_3__Ochrophyta	D_6__Melosirids	D_7__Melosira	D_8__uncultured diatom	0	0	0	0	0	1	1	0	0
D_0__Eukaryota	D_1__Amoebozoa	D_2__Discosea	D_3__Flabellinia	D_4__Dactylopodida	D_5__Korotnevella	D_6__metagenome	0	0	1	0	0	0	0	0	0
D_0__Eukaryota	D_1__Amoebozoa	D_2__Discosea	D_3__Longamoebia	D_4__Centramoebida	D_5__Acanthamoeba	D_6__uncultured eukaryote	0	0	0	0	0	0	0	1	0
D_0__Eukaryota	D_1__Amoebozoa	D_2__Gracilipodida	D_3__metagenome	D_4__metagenome	D_5__metagenome	D_6__metagenome	0	0	0	0	0	0	0	1	0
D_0__Eukaryota	D_1__Amoebozoa	D_2__Tubulinea	D_3__Euamoebida	D_4__Tubulinida sp. MK-2011	D_5__Tubulinida sp. MK-2011	D_6__Tubulinida sp. MK-2011	0	0	0	0	0	1	0	0	0
D_0__Eukaryota	D_1__Amoebozoa	D_2__Tubulinea	D_3__Euamoebida	D_4__metagenome	D_5__metagenome	D_6__metagenome	0	0	0	0	0	1	0	0	0
D_0__Eukaryota	D_1__Amoebozoa	D_2__Tubulinea	D_3__metagenome	D_4__metagenome	D_5__metagenome	D_6__metagenome	0	0	0	0	0	1	0	0	0
D_0__Eukaryota	D_1__Archaeplastida	D_2__Rhodophyceae	D_3__Bangiales	D_4__Porphyra sp. ZLI1045	D_5__Porphyra sp. ZLI1045	D_6__Porphyra sp. ZLI1045	1	0	0	0	0	0	0	0	0
D_0__Eukaryota	D_1__Centrohelida	D_2__uncultured Sarcosomataceae	D_3__uncultured Sarcosomataceae	D_4__uncultured Sarcosomataceae	D_5__uncultured Sarcosomataceae	D_6__uncultured Sarcosomataceae	0	0	0	0	0	0	0	1	0
D_0__Eukaryota	D_1__Cryptophyceae	D_2__Cryptomonadales	D_3__Chroomonas	Ambiguous_taxa	Ambiguous_taxa	Ambiguous_taxa	0	0	0	0	1	0	0	0	0
D_0__Eukaryota	D_1__Excavata	D_2__Discoba	D_3__Jakobida	D_4__uncultured eukaryote	D_5__uncultured eukaryote	D_6__uncultured eukaryote	0	0	0	0	0	1	0	0	0
D_0__Eukaryota	D_1__Excavata	D_2__metagenome	D_3__metagenome	D_4__metagenome	D_5__metagenome	D_6__metagenome	0	0	0	0	0	0	0	1	0
D_0__Eukaryota	D_1__Haptophyta	D_2__Pavlovophyceae	D_3__uncultured eukaryote	D_4__uncultured eukaryote	D_5__uncultured eukaryote	D_6__uncultured eukaryote	0	0	0	0	0	0	0	1	0
D_0__Eukaryota	D_1__Haptophyta	D_2__Prymnesiophyceae	D_3__Prymnesiales	D_4__OLI51059	Ambiguous_taxa	Ambiguous_taxa	1	0	0	0	0	0	0	0	0
D_0__Eukaryota	D_1__Haptophyta	D_2__Prymnesiophyceae	D_3__Prymnesiales	D_4__eukaryote clone OLI11056	D_5__eukaryote clone OLI11056	D_6__eukaryote clone OLI11056	1	0	0	0	0	0	0	0	0
D_0__Eukaryota	D_1__Incertae Sedis	D_2__Apusomonadidae	D_3__Planomonas	D_4__Planomonas micra	D_5__Planomonas micra	D_6__Planomonas micra	0	0	0	0	1	0	0	0	0
D_0__Eukaryota	D_1__Incertae Sedis	D_2__Apusomonadidae	D_3__uncultured marine eukaryote	D_4__uncultured marine eukaryote	D_5__uncultured marine eukaryote	D_6__uncultured marine eukaryote	0	0	0	0	0	1	0	0	0
D_0__Eukaryota	D_1__Incertae Sedis	D_2__Breviatea	D_3__Subulatomonas	D_4__uncultured eukaryote	D_5__uncultured eukaryote	D_6__uncultured eukaryote	0	0	0	0	0	0	0	1	0
D_0__Eukaryota	D_1__Incertae Sedis	D_2__Palpitomonas	D_3__Palpitomonas bilix	D_4__Palpitomonas bilix	D_5__Palpitomonas bilix	D_6__Palpitomonas bilix	1	0	0	0	0	0	0	0	0
D_0__Eukaryota	D_1__Incertae Sedis	D_2__Palpitomonas	D_3__uncultured eukaryote	D_4__uncultured eukaryote	D_5__uncultured eukaryote	D_6__uncultured eukaryote	0	0	0	0	0	0	0	1	0
D_0__Eukaryota	D_1__Incertae Sedis	D_2__Telonema	D_3__uncultured eukaryote	D_4__uncultured eukaryote	D_5__uncultured eukaryote	D_6__uncultured eukaryote	0	0	0	0	1	0	0	0	0
D_0__Eukaryota	D_1__Opisthokonta	D_2__Aphelidea	D_3__Paraphelidium	D_4__uncultured eukaryote	D_5__uncultured eukaryote	D_6__uncultured eukaryote	0	0	0	0	0	0	1	0	0
D_0__Eukaryota	D_1__Opisthokonta	D_2__Aphelidea	D_3__Paraphelidium	D_4__uncultured opisthokont	D_5__uncultured opisthokont	D_6__uncultured opisthokont	1	0	0	0	0	0	0	0	0
D_0__Eukaryota	D_1__Opisthokonta	D_2__Holozoa	D_3__Choanoflagellida	D_4__Craspedida	D_5__uncultured	D_6__uncultured eukaryote	0	0	0	0	0	1	0	0	0
D_0__Eukaryota	D_1__Opisthokonta	D_2__Holozoa	D_3__Choanoflagellida	D_4__Craspedida	D_5__uncultured choanoflagellate	D_6__uncultured choanoflagellate	1	0	0	0	0	0	0	0	0
D_0__Eukaryota	D_1__Opisthokonta	D_2__Holozoa	D_3__Choanoflagellida	D_5__Codonosigidae	D_6__Monosiga	D_7__Monosiga ovata	0	0	0	0	0	0	0	1	0
D_0__Eukaryota	D_1__Opisthokonta	D_2__Holozoa	D_3__Choanoflagellida	D_5__Codosigidae	D_6__Freshwater Choanoflagellates 1	D_7__uncultured eukaryote	1	0	0	0	0	0	0	0	0
D_0__Eukaryota	D_1__Opisthokonta	D_2__Holozoa	D_3__Choanoflagellida	D_5__Salpingoecidae	D_6__Freshwater Choanoflagellates 2	D_7__uncultured freshwater eukaryote	0	0	0	0	0	0	0	1	0
D_0__Eukaryota	D_1__Opisthokonta	D_2__Holozoa	D_3__Choanoflagellida	D_5__Salpingoecidae	D_6__Hartaetosiga	D_7__Hartaetosiga minima	0	0	0	0	1	0	0	0	0
D_0__Eukaryota	D_1__Opisthokonta	D_2__Holozoa	D_3__Choanoflagellida	D_5__Salpingoecidae	D_6__Salpingoeca	D_7__Salpingoeca euryoecia	0	0	0	0	0	1	0	0	0
D_0__Eukaryota	D_1__Opisthokonta	D_2__Holozoa	D_3__Choanoflagellida	D_5__Salpingoecidae	D_6__Salpingoeca	D_7__metagenome	0	0	0	0	0	0	0	1	0
D_0__Eukaryota	D_1__Opisthokonta	D_2__Holozoa	D_3__Choanoflagellida	D_5__Salpingoecidae	D_6__Salpingoeca	D_7__uncultured eukaryote	0	0	0	0	0	1	0	0	0
D_0__Eukaryota	D_1__Opisthokonta	D_2__Holozoa	D_3__Choanoflagellida	D_5__Stephanoecidae	D_6__Calliacantha	Ambiguous_taxa	0	0	0	1	0	0	0	0	0
D_0__Eukaryota	D_1__Opisthokonta	D_2__Holozoa	D_3__Choanoflagellida	D_5__Stephanoecidae	D_6__Diaphanoeca	D_7__Crinolina isefiordensis	0	0	0	0	1	0	0	0	0
D_0__Eukaryota	D_1__Opisthokonta	D_2__Holozoa	D_3__Choanoflagellida	D_5__Stephanoecidae	D_6__Diaphanoeca	D_7__uncultured marine eukaryote	0	0	0	0	1	0	0	0	0
D_0__Eukaryota	D_1__Opisthokonta	D_2__Holozoa	D_3__Choanoflagellida	D_5__Stephanoecidae	D_6__Marine Choanoflagellates 2	D_7__uncultured marine eukaryote	0	0	0	0	0	0	1	0	0
D_0__Eukaryota	D_1__Opisthokonta	D_2__Holozoa	D_3__Eccrinales	D_4__Enterobryus	D_5__Enterobryus sp. ID-165-G2	D_6__Enterobryus sp. ID-165-G2	0	0	1	0	0	0	0	0	0
D_0__Eukaryota	D_1__Opisthokonta	D_2__Holozoa	D_3__Eccrinales	D_4__Parataeniella	D_5__Parataeniella sp. Boi-14-W5	D_6__Parataeniella sp. Boi-14-W5	0	0	0	0	1	0	0	0	0
D_0__Eukaryota	D_1__Opisthokonta	D_2__Holozoa	D_3__Ichthyosporea	Ambiguous_taxa	Ambiguous_taxa	Ambiguous_taxa	0	0	0	0	0	0	0	0	1
D_0__Eukaryota	D_1__Opisthokonta	D_2__Holozoa	D_3__Ichthyosporea	D_4__Ichthyophonae	D_5__Abeoformidae	D_6__uncultured Amoebidium	0	0	0	0	0	0	0	1	0
D_0__Eukaryota	D_1__Opisthokonta	D_2__Nucletmycea	D_3__Fungi	D_4__Cryptomycota	D_5__LKM11	D_6__eukaryotic picoplankton environmental sample	0	0	0	0	0	0	0	0	1
D_0__Eukaryota	D_1__Opisthokonta	D_2__Nucletmycea	D_3__Fungi	D_4__Cryptomycota	D_5__uncultured	D_6__uncultured eukaryote	0	0	0	0	0	0	0	0	1
D_0__Eukaryota	D_1__Opisthokonta	D_2__Nucletmycea	D_3__Fungi	D_4__Cryptomycota	D_5__uncultured	D_6__uncultured fungus	1	0	0	0	0	0	0	0	0
D_0__Eukaryota	D_1__Opisthokonta	D_2__Nucletmycea	D_3__Fungi	D_4__Glomeromycotina sp. WR330.b-D	D_5__Glomeromycotina sp. WR330.b-D	D_6__Glomeromycotina sp. WR330.b-D	1	0	0	0	0	0	0	0	0
D_0__Eukaryota	D_1__Opisthokonta	D_2__Nucletmycea	D_3__Fungi	D_4__uncultured	D_5__uncultured eukaryote	D_6__uncultured eukaryote	0	0	0	0	1	0	0	0	0
D_0__Eukaryota	D_1__Opisthokonta	D_2__Nucletmycea	D_3__Fungi	D_5__Basidiomycota	D_6__Pucciniomycotina	D_7__uncultured Dacrymycetaceae	0	1	0	0	0	0	0	0	0
D_0__Eukaryota	D_1__Opisthokonta	D_2__Nucletmycea	D_3__Fungi	D_5__Glomeromycotina	D_6__Glomeromycetes	D_7__Phaseoleae environmental sample	0	0	1	0	0	0	0	0	0
D_0__Eukaryota	D_1__Opisthokonta	D_2__Nucletmycea	D_3__Fungi	D_5__Incertae Sedis	D_6__Chytridiomycetes	D_7__uncultured marine eukaryote	0	0	0	0	0	1	0	0	0
D_0__Eukaryota	D_1__Opisthokonta	D_2__Nucletmycea	D_3__Fungi	D_6__Chytridiomycetes	D_7__Rhizophydiales	D_8__uncultured Chytridiomycota	0	0	0	0	0	0	0	1	0
D_0__Eukaryota	D_1__Opisthokonta	D_2__Nucletmycea	D_3__Fungi	D_6__Incertae Sedis	D_7__Mucorales	D_8__Cunninghamella sp. A18	0	0	0	0	0	0	0	0	1
D_0__Eukaryota	D_1__Opisthokonta	D_2__Nucletmycea	D_3__Fungi	D_6__Pezizomycotina	D_7__uncultured	D_8__uncultured fungus	0	0	0	1	0	0	0	0	0
D_0__Eukaryota	D_1__Opisthokonta	D_2__Nucletmycea	D_3__Fungi	D_6__Pucciniomycotina	D_7__Microbotryomycetes	D_8__uncultured fungus	0	0	0	0	1	0	0	0	0
D_0__Eukaryota	D_1__Opisthokonta	D_2__Nucletmycea	D_3__Fungi	D_7__Agaricomycetes	D_8__Agaricales	D_9__uncultured Phanerochaete	0	0	1	0	0	0	0	0	0
D_0__Eukaryota	D_1__Opisthokonta	D_2__Nucletmycea	D_3__Fungi	D_7__Agaricomycetes	D_8__Auriculariales	D_9__uncultured Basidiomycota	0	0	0	0	0	0	0	1	0
D_0__Eukaryota	D_1__Opisthokonta	D_2__Nucletmycea	D_3__Fungi	D_7__Chytridiales	D_8__Chytriomycetaceae	D_9__uncultured eukaryote	0	0	0	0	0	1	0	0	0
D_0__Eukaryota	D_1__Opisthokonta	D_2__Nucletmycea	D_3__Fungi	D_7__Entomophthorales	D_8__uncultured	D_9__uncultured fungus	0	0	0	0	0	1	0	0	0
D_0__Eukaryota	D_1__Opisthokonta	D_2__Nucletmycea	D_3__Fungi	D_7__Lecanoromycetes	D_8__Lecanorales	D_9__Myelorrhiza sp. Streimann 57197	0	0	0	1	0	0	0	0	0
D_0__Eukaryota	D_1__Opisthokonta	D_2__Nucletmycea	D_3__Fungi	D_7__Pezizomycetes	D_8__Pezizales	D_9__uncultured fungus	0	0	0	0	1	0	0	0	0
D_0__Eukaryota	D_1__Opisthokonta	D_2__Nucletmycea	D_3__Fungi	D_7__Rhizophydiales	D_8__Rhizophydiaceae	D_9__uncultured marine eukaryote	0	1	0	0	0	0	0	0	0
D_0__Eukaryota	D_1__Opisthokonta	D_2__Nucletmycea	D_3__Fungi	D_8__Agaricales	D_9__uncultured	D_10__uncultured fungus	0	0	0	1	0	0	0	0	0
D_0__Eukaryota	D_1__Opisthokonta	D_2__Nucletmycea	D_3__Fungi	D_8__Ambisporaceae	D_9__Ambispora	D_10__Ambispora fennica	0	0	0	1	0	0	0	0	0
D_0__Eukaryota	D_1__Opisthokonta	D_2__Nucletmycea	D_3__Fungi	D_8__Boletales	D_9__uncultured	D_10__uncultured eukaryote	0	0	0	0	0	1	0	0	0
D_0__Eukaryota	D_1__Opisthokonta	D_2__Nucletmycea	D_3__Fungi	D_8__Chytriomycetaceae	D_9__Chytriomyces	Ambiguous_taxa	1	0	0	0	0	0	0	0	0
D_0__Eukaryota	D_1__Opisthokonta	D_2__Nucletmycea	D_3__Fungi	D_8__Cladochytriaceae	D_9__Cladochytrium	Ambiguous_taxa	0	0	0	0	0	0	0	1	0
D_0__Eukaryota	D_1__Opisthokonta	D_2__Nucletmycea	D_3__Fungi	D_8__Cladochytriaceae	D_9__Cladochytrium	D_10__uncultured Chytridiomycota	0	0	0	1	0	0	0	0	0
D_0__Eukaryota	D_1__Opisthokonta	D_2__Nucletmycea	D_3__Fungi	D_8__Claroideoglomeraceae	D_9__Claroideoglomus	D_10__Claroideoglomus claroideum	0	0	0	0	1	0	0	0	0
D_0__Eukaryota	D_1__Opisthokonta	D_2__Nucletmycea	D_3__Fungi	D_8__Coelomomycetaceae	D_9__Coelomomyces	Ambiguous_taxa	0	0	0	1	0	0	0	0	0
D_0__Eukaryota	D_1__Opisthokonta	D_2__Nucletmycea	D_3__Fungi	D_8__Endogonaceae	D_9__uncultured	D_10__Mucoromycotina sp. MIB 8860	0	0	0	1	0	0	0	0	0
D_0__Eukaryota	D_1__Opisthokonta	D_2__Nucletmycea	D_3__Fungi	D_8__Filobasidiales	D_9__uncultured	D_10__uncultured Basidiomycota	0	0	1	0	0	0	0	0	0
D_0__Eukaryota	D_1__Opisthokonta	D_2__Nucletmycea	D_3__Fungi	D_8__Gigasporaceae	D_9__Scutellospora	D_10__Scutellospora dipapillosa	0	0	0	0	0	0	0	0	1
D_0__Eukaryota	D_1__Opisthokonta	D_2__Nucletmycea	D_3__Fungi	D_8__Glomeraceae	D_9__uncultured	D_10__Glomeromycotina sp. AI98b-4	0	0	0	0	0	0	0	1	0
D_0__Eukaryota	D_1__Opisthokonta	D_2__Nucletmycea	D_3__Fungi	D_8__Gonapodyaceae	D_9__Gonapodya	Ambiguous_taxa	0	0	0	0	0	0	0	1	0
D_0__Eukaryota	D_1__Opisthokonta	D_2__Nucletmycea	D_3__Fungi	D_8__Gonapodyaceae	D_9__Gonapodya	D_10__Gonapodya polymorpha	0	0	0	0	0	0	1	0	0
D_0__Eukaryota	D_1__Opisthokonta	D_2__Nucletmycea	D_3__Fungi	D_8__Harpellaceae	D_9__Harpella	D_10__Harpella tica	0	0	0	0	1	0	0	0	0
D_0__Eukaryota	D_1__Opisthokonta	D_2__Nucletmycea	D_3__Fungi	D_8__Incertae Sedis	D_9__Karlingiomyces	D_10__Karlingiomyces asterocystis	0	0	0	1	0	0	0	0	0
D_0__Eukaryota	D_1__Opisthokonta	D_2__Nucletmycea	D_3__Fungi	D_8__Incertae Sedis	D_9__Paramicrosporidium	Ambiguous_taxa	0	0	0	0	0	0	0	1	0
D_0__Eukaryota	D_1__Opisthokonta	D_2__Nucletmycea	D_3__Fungi	D_8__Incertae Sedis	D_9__Paramicrosporidium	D_10__uncultured eukaryote	0	0	0	0	0	0	0	1	0
D_0__Eukaryota	D_1__Opisthokonta	D_2__Nucletmycea	D_3__Fungi	D_8__Incertae Sedis	D_9__Rozella	D_10__Rozella allomycis CSF55	0	0	0	0	0	1	0	0	0
D_0__Eukaryota	D_1__Opisthokonta	D_2__Nucletmycea	D_3__Fungi	D_8__Incertae Sedis	D_9__Zygorhizidium	Ambiguous_taxa	0	0	0	0	0	0	0	1	0
D_0__Eukaryota	D_1__Opisthokonta	D_2__Nucletmycea	D_3__Fungi	D_8__Lobulomycetaceae	D_9__uncultured	D_10__uncultured fungus	0	0	1	0	0	0	0	0	0
D_0__Eukaryota	D_1__Opisthokonta	D_2__Nucletmycea	D_3__Fungi	D_8__Mortierellaceae	D_9__Mortierella	D_10__Mortierella sp. MS-6	0	0	0	0	0	0	1	0	0
D_0__Eukaryota	D_1__Opisthokonta	D_2__Nucletmycea	D_3__Fungi	D_8__Piptocephalidaceae	D_9__Piptocephalis	D_10__Piptocephalis lepidula	0	0	0	0	0	0	0	0	1
D_0__Eukaryota	D_1__Opisthokonta	D_2__Nucletmycea	D_3__Fungi	D_8__Powellomycetaceae	D_9__uncultured	D_10__uncultured fungus	0	1	0	0	0	0	0	0	0
D_0__Eukaryota	D_1__Opisthokonta	D_2__Nucletmycea	D_3__Fungi	D_8__Russulales	D_9__uncultured	D_10__uncultured Banisveld eukaryote	1	0	0	0	0	0	0	0	0
D_0__Eukaryota	D_1__Opisthokonta	D_2__Nucletmycea	D_3__Fungi	D_8__Synchytriaceae	D_9__Synchytrium	D_10__Synchytrium microbalum	0	0	0	0	0	1	0	0	0
D_0__Eukaryota	D_1__Opisthokonta	D_2__Nucletmycea	D_3__Fungi	D_8__Tremellales	D_9__uncultured	D_10__uncultured fungus	0	0	1	0	0	0	0	0	0
D_0__Eukaryota	D_1__Opisthokonta	D_2__Nucletmycea	D_3__Fungi	D_8__Xylariales	D_9__Xylariaceae	D_10__fungal sp.	1	0	0	0	0	0	0	0	0
D_0__Eukaryota	D_1__Opisthokonta	D_2__Nucletmycea	D_3__Fungi	D_9__Acarosporaceae	D_10__Acarospora	D_11__uncultured eukaryote	1	0	0	0	0	0	0	0	0
D_0__Eukaryota	D_1__Opisthokonta	D_2__Nucletmycea	D_3__Fungi	D_9__Ajellomycetaceae	D_10__Paracoccidioides	D_11__Paracoccidioides brasiliensis Pb18	0	0	0	0	0	0	0	1	0
D_0__Eukaryota	D_1__Opisthokonta	D_2__Nucletmycea	D_3__Fungi	D_9__Alloascoideaceae	D_10__Alloascoidea	D_11__Alloascoidea hylecoeti	0	0	0	0	0	0	0	1	0
D_0__Eukaryota	D_1__Opisthokonta	D_2__Nucletmycea	D_3__Fungi	D_9__Amylocorticiaceae	Ambiguous_taxa	Ambiguous_taxa	1	0	0	0	0	0	0	0	0
D_0__Eukaryota	D_1__Opisthokonta	D_2__Nucletmycea	D_3__Fungi	D_9__Aspergillaceae	D_10__Aspergillus	D_11__Aspergillus clavatus	0	1	0	0	0	0	0	0	0
D_0__Eukaryota	D_1__Opisthokonta	D_2__Nucletmycea	D_3__Fungi	D_9__Aspergillaceae	D_10__Aspergillus	D_11__Aspergillus flavus	0	1	0	0	0	0	0	0	0
D_0__Eukaryota	D_1__Opisthokonta	D_2__Nucletmycea	D_3__Fungi	D_9__Baeomycetaceae	D_10__Baeomyces	D_11__Baeomyces rufus	0	0	0	0	0	0	0	0	1
D_0__Eukaryota	D_1__Opisthokonta	D_2__Nucletmycea	D_3__Fungi	D_9__Bionectriaceae	D_10__Clonostachys	Ambiguous_taxa	0	0	0	0	1	0	0	0	0
D_0__Eukaryota	D_1__Opisthokonta	D_2__Nucletmycea	D_3__Fungi	D_9__Botryosphaeriaceae	Ambiguous_taxa	Ambiguous_taxa	1	0	0	0	0	0	0	0	0
D_0__Eukaryota	D_1__Opisthokonta	D_2__Nucletmycea	D_3__Fungi	D_9__Brigantiaeaceae	D_10__Brigantiaea	Ambiguous_taxa	0	1	0	0	0	0	0	0	0
D_0__Eukaryota	D_1__Opisthokonta	D_2__Nucletmycea	D_3__Fungi	D_9__Cenangiaceae	D_10__Cenangium	D_11__Cenangium ferruginosum	1	0	0	0	0	0	0	0	0
D_0__Eukaryota	D_1__Opisthokonta	D_2__Nucletmycea	D_3__Fungi	D_9__Ceraceosoraceae	D_10__Ceraceosorus	Ambiguous_taxa	0	0	0	0	1	0	0	0	0
D_0__Eukaryota	D_1__Opisthokonta	D_2__Nucletmycea	D_3__Fungi	D_9__Chlorociboriaceae	D_10__Chlorociboria	D_11__Chlorociboria glauca	0	0	0	0	0	1	0	0	0
D_0__Eukaryota	D_1__Opisthokonta	D_2__Nucletmycea	D_3__Fungi	D_9__Cladosporiaceae	D_10__Cladosporium	D_11__Cladosporium herbarum	0	0	1	0	0	0	0	0	0
D_0__Eukaryota	D_1__Opisthokonta	D_2__Nucletmycea	D_3__Fungi	D_9__Clavicipitaceae	D_10__Hypocrella	D_11__Hypocrella siamensis	0	1	0	0	0	0	0	0	0
D_0__Eukaryota	D_1__Opisthokonta	D_2__Nucletmycea	D_3__Fungi	D_9__Collemataceae	Ambiguous_taxa	Ambiguous_taxa	0	1	0	0	0	0	0	0	0
D_0__Eukaryota	D_1__Opisthokonta	D_2__Nucletmycea	D_3__Fungi	D_9__Collemataceae	D_10__Leptogium	D_11__Leptogium lichenoides	0	0	0	1	0	0	0	0	0
D_0__Eukaryota	D_1__Opisthokonta	D_2__Nucletmycea	D_3__Fungi	D_9__Cordycipitaceae	Ambiguous_taxa	Ambiguous_taxa	0	0	0	0	0	1	0	0	0
D_0__Eukaryota	D_1__Opisthokonta	D_2__Nucletmycea	D_3__Fungi	D_9__Cordycipitaceae	D_10__uncultured	D_11__uncultured Dikarya	0	1	0	0	0	0	0	0	0
D_0__Eukaryota	D_1__Opisthokonta	D_2__Nucletmycea	D_3__Fungi	D_9__Corticiaceae	D_10__Acantholichen	D_11__uncultured fungus	0	1	0	0	0	0	0	0	0
D_0__Eukaryota	D_1__Opisthokonta	D_2__Nucletmycea	D_3__Fungi	D_9__Corticiaceae	D_10__Hyphodontia	Ambiguous_taxa	0	0	0	1	0	0	0	0	0
D_0__Eukaryota	D_1__Opisthokonta	D_2__Nucletmycea	D_3__Fungi	D_9__Corticiaceae	D_10__Phlebia	D_11__uncultured eukaryote	0	0	0	0	0	0	1	0	0
D_0__Eukaryota	D_1__Opisthokonta	D_2__Nucletmycea	D_3__Fungi	D_9__Corticiaceae	D_10__Schizopora	D_11__Schizopora paradoxa	0	0	1	0	0	0	0	0	0
D_0__Eukaryota	D_1__Opisthokonta	D_2__Nucletmycea	D_3__Fungi	D_9__Corticiaceae	D_10__Sistotrema	D_11__Sistotrema efibulatum	0	1	0	0	0	0	0	0	0
D_0__Eukaryota	D_1__Opisthokonta	D_2__Nucletmycea	D_3__Fungi	D_9__Corticiaceae	D_10__Sistotrema	D_11__uncultured Basidiomycota	0	0	0	0	0	0	0	1	0
D_0__Eukaryota	D_1__Opisthokonta	D_2__Nucletmycea	D_3__Fungi	D_9__Coryneliaceae	Ambiguous_taxa	Ambiguous_taxa	1	0	0	0	0	0	0	0	0
D_0__Eukaryota	D_1__Opisthokonta	D_2__Nucletmycea	D_3__Fungi	D_9__Cudoniaceae	D_10__Spathularia	D_11__Spathularia flavida	1	0	0	0	0	0	0	0	0
D_0__Eukaryota	D_1__Opisthokonta	D_2__Nucletmycea	D_3__Fungi	D_9__Cyttariaceae	D_10__Cyttaria	Ambiguous_taxa	1	0	0	0	0	0	0	0	0
D_0__Eukaryota	D_1__Opisthokonta	D_2__Nucletmycea	D_3__Fungi	D_9__Dacrymycetaceae	D_10__Dacrymyces	Ambiguous_taxa	1	0	0	0	0	0	0	0	0
D_0__Eukaryota	D_1__Opisthokonta	D_2__Nucletmycea	D_3__Fungi	D_9__Dacrymycetaceae	D_10__Dacrymyces	D_11__uncultured Dacrymycetes	0	0	0	0	0	0	0	1	0
D_0__Eukaryota	D_1__Opisthokonta	D_2__Nucletmycea	D_3__Fungi	D_9__Debaryomycetaceae	D_10__Candida glaebosa clade	D_11__[Candida] palmioleophila	0	1	0	0	0	0	0	0	0
D_0__Eukaryota	D_1__Opisthokonta	D_2__Nucletmycea	D_3__Fungi	D_9__Debaryomycetaceae	D_10__Hypopichia-Candida clade	Ambiguous_taxa	0	0	1	0	0	0	0	0	0
D_0__Eukaryota	D_1__Opisthokonta	D_2__Nucletmycea	D_3__Fungi	D_9__Debaryomycetaceae	D_10__Meyerozyma-Candida clade	D_11__Candida sp. RY1	0	1	0	0	0	0	0	0	0
D_0__Eukaryota	D_1__Opisthokonta	D_2__Nucletmycea	D_3__Fungi	D_9__Debaryomycetaceae	D_10__Scheffersomyces	Ambiguous_taxa	0	0	1	0	0	0	0	0	0
D_0__Eukaryota	D_1__Opisthokonta	D_2__Nucletmycea	D_3__Fungi	D_9__Dipodascaceae	D_10__Dipodascus	D_11__Dipodascus aggregatus	0	0	0	1	0	0	0	0	0
D_0__Eukaryota	D_1__Opisthokonta	D_2__Nucletmycea	D_3__Fungi	D_9__Dipodascaceae	D_10__Yarrowia	D_11__Yarrowia sp. TFM01	0	1	0	0	0	0	0	0	0
D_0__Eukaryota	D_1__Opisthokonta	D_2__Nucletmycea	D_3__Fungi	D_9__Elaphomycetaceae	D_10__Pseudotulostoma	D_11__Pseudotulostoma japonicum	1	0	0	0	0	0	0	0	0
D_0__Eukaryota	D_1__Opisthokonta	D_2__Nucletmycea	D_3__Fungi	D_9__Entorrhizaceae	D_10__Entorrhiza	Ambiguous_taxa	0	0	0	0	0	0	0	0	1
D_0__Eukaryota	D_1__Opisthokonta	D_2__Nucletmycea	D_3__Fungi	D_9__Etheirophoraceae	D_10__Etheirophora	D_11__Etheirophora unijubata	0	0	0	0	0	0	0	1	0
D_0__Eukaryota	D_1__Opisthokonta	D_2__Nucletmycea	D_3__Fungi	D_9__Exobasidiaceae	D_10__Exobasidium	D_11__Exobasidium pachysporum	0	1	0	0	0	0	0	0	0
D_0__Eukaryota	D_1__Opisthokonta	D_2__Nucletmycea	D_3__Fungi	D_9__Fereydouniaceae	D_10__Fereydounia	D_11__Fereydounia khargensis	0	0	0	0	1	0	0	0	0
D_0__Eukaryota	D_1__Opisthokonta	D_2__Nucletmycea	D_3__Fungi	D_9__Georgefischeriaceae	D_10__Jamesdicksonia	D_11__Jamesdicksonia dactylidis	0	0	0	1	0	0	0	0	0
D_0__Eukaryota	D_1__Opisthokonta	D_2__Nucletmycea	D_3__Fungi	D_9__Helvellaceae	D_10__Helvella	D_11__metagenome	0	0	0	0	1	0	0	0	0
D_0__Eukaryota	D_1__Opisthokonta	D_2__Nucletmycea	D_3__Fungi	D_9__Herpotrichiellaceae	D_10__Berlesiella	D_11__Berlesiella nigerrima	0	0	0	0	0	1	0	0	0
D_0__Eukaryota	D_1__Opisthokonta	D_2__Nucletmycea	D_3__Fungi	D_9__Herpotrichiellaceae	D_10__Capronia	D_11__Capronia parasitica	0	0	0	0	0	1	0	0	0
D_0__Eukaryota	D_1__Opisthokonta	D_2__Nucletmycea	D_3__Fungi	D_9__Herpotrichiellaceae	D_10__Capronia	D_11__Capronia pilosella	0	0	0	0	0	1	0	0	0
D_0__Eukaryota	D_1__Opisthokonta	D_2__Nucletmycea	D_3__Fungi	D_9__Herpotrichiellaceae	D_10__Cladophialophora	D_11__fungal sp.	0	0	0	0	0	0	1	0	0
D_0__Eukaryota	D_1__Opisthokonta	D_2__Nucletmycea	D_3__Fungi	D_9__Herpotrichiellaceae	D_10__uncultured	D_11__metagenome	0	1	0	0	0	0	0	0	0
D_0__Eukaryota	D_1__Opisthokonta	D_2__Nucletmycea	D_3__Fungi	D_9__Hygrophoraceae	D_10__Gliophorus	D_11__Gliophorus psittacinus	0	1	0	0	0	0	0	0	0
D_0__Eukaryota	D_1__Opisthokonta	D_2__Nucletmycea	D_3__Fungi	D_9__Hygrophoraceae	D_10__Hygrocybe	D_11__Hygrocybe coccinea	0	0	0	0	0	0	0	1	0
D_0__Eukaryota	D_1__Opisthokonta	D_2__Nucletmycea	D_3__Fungi	D_9__Hygrophoraceae	D_10__Hygrocybe	D_11__Hygrocybe helobia	0	0	0	0	0	0	1	0	0
D_0__Eukaryota	D_1__Opisthokonta	D_2__Nucletmycea	D_3__Fungi	D_9__Icmadophilaceae	Ambiguous_taxa	Ambiguous_taxa	0	1	0	0	0	0	0	0	0
D_0__Eukaryota	D_1__Opisthokonta	D_2__Nucletmycea	D_3__Fungi	D_9__Incertae Sedis	D_10__Candida	D_11__Candida silvatica	0	0	0	0	0	0	1	0	0
D_0__Eukaryota	D_1__Opisthokonta	D_2__Nucletmycea	D_3__Fungi	D_9__Incertae Sedis	D_10__Coccidioides	D_11__Coccidioides posadasii CPA 0001	0	0	1	0	0	0	0	0	0
D_0__Eukaryota	D_1__Opisthokonta	D_2__Nucletmycea	D_3__Fungi	D_9__Incertae Sedis	D_10__Cyclaneusma	D_11__Cyclaneusma minus	1	0	0	0	0	0	0	0	0
D_0__Eukaryota	D_1__Opisthokonta	D_2__Nucletmycea	D_3__Fungi	D_9__Incertae Sedis	D_10__Dictyocatenulata	D_11__Dictyocatenulata alba	0	0	1	0	0	0	0	0	0
D_0__Eukaryota	D_1__Opisthokonta	D_2__Nucletmycea	D_3__Fungi	D_9__Incertae Sedis	D_10__Diplomitoporus	D_11__uncultured eukaryote	0	0	0	0	1	0	0	0	0
D_0__Eukaryota	D_1__Opisthokonta	D_2__Nucletmycea	D_3__Fungi	D_9__Incertae Sedis	D_10__Hasegawazyma	D_11__Hasegawazyma lactosa	1	0	0	0	0	0	0	0	0
D_0__Eukaryota	D_1__Opisthokonta	D_2__Nucletmycea	D_3__Fungi	D_9__Incertae Sedis	D_10__Holtermanniella	Ambiguous_taxa	0	0	0	1	0	0	0	0	0
D_0__Eukaryota	D_1__Opisthokonta	D_2__Nucletmycea	D_3__Fungi	D_9__Incertae Sedis	D_10__Holtermanniella	D_11__uncultured Holtermanniella	0	0	1	0	0	0	0	0	0
D_0__Eukaryota	D_1__Opisthokonta	D_2__Nucletmycea	D_3__Fungi	D_9__Incertae Sedis	D_10__Tilletiopsis	Ambiguous_taxa	1	0	0	0	0	0	0	0	0
D_0__Eukaryota	D_1__Opisthokonta	D_2__Nucletmycea	D_3__Fungi	D_9__Leotiaceae	D_10__Leotia	Ambiguous_taxa	0	0	1	0	0	0	0	0	0
D_0__Eukaryota	D_1__Opisthokonta	D_2__Nucletmycea	D_3__Fungi	D_9__Letrouitiaceae	D_10__Letrouitia	Ambiguous_taxa	0	1	0	0	0	0	0	0	0
D_0__Eukaryota	D_1__Opisthokonta	D_2__Nucletmycea	D_3__Fungi	D_9__Lichinaceae	Ambiguous_taxa	Ambiguous_taxa	0	0	0	0	0	1	0	0	0
D_0__Eukaryota	D_1__Opisthokonta	D_2__Nucletmycea	D_3__Fungi	D_9__Magnaporthaceae	D_10__Pseudohalonectria	D_11__Pseudohalonectria falcata	0	0	0	0	0	0	0	1	0
D_0__Eukaryota	D_1__Opisthokonta	D_2__Nucletmycea	D_3__Fungi	D_9__Malasseziaceae	D_10__Malassezia	D_11__uncultured Malassezia	0	0	1	0	0	0	0	0	0
D_0__Eukaryota	D_1__Opisthokonta	D_2__Nucletmycea	D_3__Fungi	D_9__Massarinaceae	D_10__Pseudodidymosphaeria	D_11__Pseudodidymosphaeria spartii	0	0	0	0	0	0	0	1	0
D_0__Eukaryota	D_1__Opisthokonta	D_2__Nucletmycea	D_3__Fungi	D_9__Megalosporaceae	D_10__Sipmaniella	D_11__Sipmaniella sulphureofusca	0	0	1	0	0	0	0	0	0
D_0__Eukaryota	D_1__Opisthokonta	D_2__Nucletmycea	D_3__Fungi	D_9__Meliolaceae	D_10__Meliola	D_11__Meliola juddiana	0	0	0	0	0	1	0	0	0
D_0__Eukaryota	D_1__Opisthokonta	D_2__Nucletmycea	D_3__Fungi	D_9__Metschnikowiaceae	D_10__Clavispora-Candida clade	D_11__[Candida] bromeliacearum	0	0	0	0	0	1	0	0	0
D_0__Eukaryota	D_1__Opisthokonta	D_2__Nucletmycea	D_3__Fungi	D_9__Metschnikowiaceae	D_10__Metschnikowia	D_11__uncultured eukaryote	0	0	0	0	1	0	0	0	0
D_0__Eukaryota	D_1__Opisthokonta	D_2__Nucletmycea	D_3__Fungi	D_9__Microstromataceae	D_10__Microstroma	D_11__Pseudomicrostroma juglandis	0	1	0	0	0	0	0	0	0
D_0__Eukaryota	D_1__Opisthokonta	D_2__Nucletmycea	D_3__Fungi	D_9__Mycosphaerellaceae	D_10__Ramularia	D_11__uncultured Ascomycota	1	0	0	0	0	0	0	0	0
D_0__Eukaryota	D_1__Opisthokonta	D_2__Nucletmycea	D_3__Fungi	D_9__Myrmecridiaceae	D_10__Myrmecridium	D_11__Myrmecridium montsegurinum	0	0	0	0	1	0	0	0	0
D_0__Eukaryota	D_1__Opisthokonta	D_2__Nucletmycea	D_3__Fungi	D_9__Nannizziopsiaceae	D_10__Nannizziopsis	Ambiguous_taxa	0	0	0	1	0	0	0	0	0
D_0__Eukaryota	D_1__Opisthokonta	D_2__Nucletmycea	D_3__Fungi	D_9__Nectriaceae	D_10__Fusarium	D_11__Fusarium oxysporum f. sp. lycopersici 4287	0	0	0	0	0	0	1	0	0
D_0__Eukaryota	D_1__Opisthokonta	D_2__Nucletmycea	D_3__Fungi	D_9__Nectriaceae	D_10__Fusarium	D_11__Fusarium sacchari	0	0	0	0	0	0	1	0	0
D_0__Eukaryota	D_1__Opisthokonta	D_2__Nucletmycea	D_3__Fungi	D_9__Nectriaceae	D_10__Nectria	D_11__Nectria parmeliae	0	1	0	0	0	0	0	0	0
D_0__Eukaryota	D_1__Opisthokonta	D_2__Nucletmycea	D_3__Fungi	D_9__Ochrolechiaceae	D_10__Ochrolechia	D_11__Ochrolechia szatalaensis	0	0	0	0	0	0	1	0	0
D_0__Eukaryota	D_1__Opisthokonta	D_2__Nucletmycea	D_3__Fungi	D_9__Parmeliaceae	D_10__Allocetraria	D_11__Allocetraria madreporiformis	0	0	0	0	0	0	0	0	1
D_0__Eukaryota	D_1__Opisthokonta	D_2__Nucletmycea	D_3__Fungi	D_9__Pertusariaceae	D_10__Pertusaria	D_11__Lepra amara	1	0	0	0	0	0	0	0	0
D_0__Eukaryota	D_1__Opisthokonta	D_2__Nucletmycea	D_3__Fungi	D_9__Pezizaceae	D_10__Glischroderma	Ambiguous_taxa	0	0	0	0	1	0	0	0	0
D_0__Eukaryota	D_1__Opisthokonta	D_2__Nucletmycea	D_3__Fungi	D_9__Pezizaceae	D_10__uncultured	D_11__uncultured Pezizaceae	1	0	0	0	0	0	0	0	0
D_0__Eukaryota	D_1__Opisthokonta	D_2__Nucletmycea	D_3__Fungi	D_9__Phaeosphaeriaceae	D_10__Parastagonospora	D_11__Parastagonospora nodorum SN15	1	0	0	0	0	0	0	0	0
D_0__Eukaryota	D_1__Opisthokonta	D_2__Nucletmycea	D_3__Fungi	D_9__Phaeosphaeriaceae	D_10__Phaeosphaeriopsis	D_11__Phaeosphaeriopsis agavensis	0	1	0	0	0	0	0	0	0
D_0__Eukaryota	D_1__Opisthokonta	D_2__Nucletmycea	D_3__Fungi	D_9__Phaffomycetaceae	D_10__Cyberlindnera	D_11__Cyberlindnera maclurae	0	0	1	0	0	0	0	0	0
D_0__Eukaryota	D_1__Opisthokonta	D_2__Nucletmycea	D_3__Fungi	D_9__Phaffomycetaceae	D_10__Cyberlindnera-Candida clade	D_11__Candida freyschussii	0	0	0	0	0	0	1	0	0
D_0__Eukaryota	D_1__Opisthokonta	D_2__Nucletmycea	D_3__Fungi	D_9__Phaffomycetaceae	D_10__Starmera	D_11__Starmera quercuum	0	1	0	0	0	0	0	0	0
D_0__Eukaryota	D_1__Opisthokonta	D_2__Nucletmycea	D_3__Fungi	D_9__Phaffomycetaceae	D_10__Starmera-Candida clade	Ambiguous_taxa	0	1	0	0	0	0	0	0	0
D_0__Eukaryota	D_1__Opisthokonta	D_2__Nucletmycea	D_3__Fungi	D_9__Phaffomycetaceae	D_10__Wickerhamomyces-Candida clade	Ambiguous_taxa	0	0	1	0	0	0	0	0	0
D_0__Eukaryota	D_1__Opisthokonta	D_2__Nucletmycea	D_3__Fungi	D_9__Phaffomycetaceae	D_10__Wickerhamomyces-Candida clade	D_11__Wickerhamomyces silvicola	1	0	0	0	0	0	0	0	0
D_0__Eukaryota	D_1__Opisthokonta	D_2__Nucletmycea	D_3__Fungi	D_9__Piskurozymaceae	D_10__Piskurozyma	Ambiguous_taxa	0	0	1	0	0	0	0	0	0
D_0__Eukaryota	D_1__Opisthokonta	D_2__Nucletmycea	D_3__Fungi	D_9__Platygloeaceae	D_10__Insolibasidium	D_11__Insolibasidium deformans	0	0	0	0	1	0	0	0	0
D_0__Eukaryota	D_1__Opisthokonta	D_2__Nucletmycea	D_3__Fungi	D_9__Pneumocystidaceae	D_10__Pneumocystis	D_11__Pneumocystis carinii	0	0	0	0	0	1	0	0	0
D_0__Eukaryota	D_1__Opisthokonta	D_2__Nucletmycea	D_3__Fungi	D_9__Porpidiaceae	D_10__Romjularia	D_11__Romjularia lurida	0	0	0	1	0	0	0	0	0
D_0__Eukaryota	D_1__Opisthokonta	D_2__Nucletmycea	D_3__Fungi	D_9__Pyronemataceae	D_10__Otidea	Ambiguous_taxa	1	0	0	0	0	0	0	0	0
D_0__Eukaryota	D_1__Opisthokonta	D_2__Nucletmycea	D_3__Fungi	D_9__Pyronemataceae	D_10__Parascutellinia	Ambiguous_taxa	1	0	0	0	0	0	0	0	0
D_0__Eukaryota	D_1__Opisthokonta	D_2__Nucletmycea	D_3__Fungi	D_9__Rhizinaceae	D_10__Psilopezia	Ambiguous_taxa	1	0	0	0	0	0	0	0	0
D_0__Eukaryota	D_1__Opisthokonta	D_2__Nucletmycea	D_3__Fungi	D_9__Rhizopogonaceae	D_10__Rhizopogon	D_11__Rhizopogon olivaceotinctus	0	1	0	0	0	0	0	0	0
D_0__Eukaryota	D_1__Opisthokonta	D_2__Nucletmycea	D_3__Fungi	D_9__Roussoellaceae	D_10__Roussoella	D_11__Roussoellaceae sp. MUT 4886	0	0	0	0	1	0	0	0	0
D_0__Eukaryota	D_1__Opisthokonta	D_2__Nucletmycea	D_3__Fungi	D_9__Saccharomycetaceae	Ambiguous_taxa	Ambiguous_taxa	0	0	0	0	0	1	0	0	0
D_0__Eukaryota	D_1__Opisthokonta	D_2__Nucletmycea	D_3__Fungi	D_9__Saccharomycetaceae	D_10__Kazachstania-Candida clade	D_11__unidentified	0	0	0	1	0	0	0	0	0
D_0__Eukaryota	D_1__Opisthokonta	D_2__Nucletmycea	D_3__Fungi	D_9__Saccharomycetaceae	D_10__Saccharomyces	D_11__Saccharomyces cerevisiae CLIB215	0	0	1	0	0	0	0	0	0
D_0__Eukaryota	D_1__Opisthokonta	D_2__Nucletmycea	D_3__Fungi	D_9__Saccharomycetaceae	D_10__Zygosaccharomyces	D_11__uncultured Zygosaccharomyces	0	0	1	0	0	0	0	0	0
D_0__Eukaryota	D_1__Opisthokonta	D_2__Nucletmycea	D_3__Fungi	D_9__Saccharomycopsidaceae	D_10__Saccharomycopsis	D_11__Saccharomycopsis olivae	0	0	0	1	0	0	0	0	0
D_0__Eukaryota	D_1__Opisthokonta	D_2__Nucletmycea	D_3__Fungi	D_9__Schizophyllaceae	D_10__Henningsomyces	D_11__Henningsomyces candidus	0	0	1	0	0	0	0	0	0
D_0__Eukaryota	D_1__Opisthokonta	D_2__Nucletmycea	D_3__Fungi	D_9__Sclerotiniaceae	D_10__Sclerencoelia	D_11__Sclerencoelia fraxinicola	0	0	0	0	0	0	0	0	1
D_0__Eukaryota	D_1__Opisthokonta	D_2__Nucletmycea	D_3__Fungi	D_9__Septobasidiaceae	D_10__Septobasidium	Ambiguous_taxa	0	0	0	0	0	0	0	1	0
D_0__Eukaryota	D_1__Opisthokonta	D_2__Nucletmycea	D_3__Fungi	D_9__Serpulaceae	D_10__Serpula	D_11__Serpula similis	0	0	0	0	1	0	0	0	0
D_0__Eukaryota	D_1__Opisthokonta	D_2__Nucletmycea	D_3__Fungi	D_9__Sirobasidiaceae	D_10__Sirobasidium	D_11__uncultured fungus	0	0	0	1	0	0	0	0	0
D_0__Eukaryota	D_1__Opisthokonta	D_2__Nucletmycea	D_3__Fungi	D_9__Sporidiobolaceae	D_10__Sporobolomyces	Ambiguous_taxa	0	0	0	0	1	0	0	0	0
D_0__Eukaryota	D_1__Opisthokonta	D_2__Nucletmycea	D_3__Fungi	D_9__Stephanosporaceae	D_10__Stephanospora	D_11__Stephanospora caroticolor	0	0	0	1	0	0	0	0	0
D_0__Eukaryota	D_1__Opisthokonta	D_2__Nucletmycea	D_3__Fungi	D_9__Stereopsidaceae	D_10__Stereopsis	Ambiguous_taxa	0	0	1	0	0	0	0	0	0
D_0__Eukaryota	D_1__Opisthokonta	D_2__Nucletmycea	D_3__Fungi	D_9__Sympoventuriaceae	D_10__Ochroconis	D_11__Ochroconis cordanae	0	0	1	0	0	0	0	0	0
D_0__Eukaryota	D_1__Opisthokonta	D_2__Nucletmycea	D_3__Fungi	D_9__Teloschistaceae	D_10__Caloplaca	D_11__Caloplaca chilensis	0	0	0	0	1	0	0	0	0
D_0__Eukaryota	D_1__Opisthokonta	D_2__Nucletmycea	D_3__Fungi	D_9__Teloschistaceae	D_10__Usnochroma	D_11__Usnochroma scoriophila	1	0	0	0	0	0	0	0	0
D_0__Eukaryota	D_1__Opisthokonta	D_2__Nucletmycea	D_3__Fungi	D_9__Teloschistaceae	D_10__Xanthomendoza	Ambiguous_taxa	1	0	0	0	0	0	0	0	0
D_0__Eukaryota	D_1__Opisthokonta	D_2__Nucletmycea	D_3__Fungi	D_9__Teloschistaceae	D_10__Xanthoria	Ambiguous_taxa	0	1	0	0	0	0	0	0	0
D_0__Eukaryota	D_1__Opisthokonta	D_2__Nucletmycea	D_3__Fungi	D_9__Thelebolaceae	D_10__Thelebolus	D_11__uncultured Ascomycota	1	0	0	0	0	0	0	0	0
D_0__Eukaryota	D_1__Opisthokonta	D_2__Nucletmycea	D_3__Fungi	D_9__Trichocomaceae	D_10__Talaromyces	D_11__Talaromyces purpureogenus	0	1	0	0	0	0	0	0	0
D_0__Eukaryota	D_1__Opisthokonta	D_2__Nucletmycea	D_3__Fungi	D_9__Trichocomaceae	D_10__Talaromyces	D_11__Talaromyces radicus	0	1	0	0	0	0	0	0	0
D_0__Eukaryota	D_1__Opisthokonta	D_2__Nucletmycea	D_3__Fungi	D_9__Tricholomataceae	D_10__Granulobasidium	D_11__Granulobasidium vellereum	0	0	0	0	0	0	0	1	0
D_0__Eukaryota	D_1__Opisthokonta	D_2__Nucletmycea	D_3__Fungi	D_9__Trichomonascaceae	D_10__JCM8259	D_11__Groenewaldozyma auringiensis	0	0	0	1	0	0	0	0	0
D_0__Eukaryota	D_1__Opisthokonta	D_2__Nucletmycea	D_3__Fungi	D_9__Trichomonascaceae	D_10__Spencermartinsiella	D_11__Candida sp. BG01-7-23-018B-1-1	0	0	0	0	0	0	0	0	1
D_0__Eukaryota	D_1__Opisthokonta	D_2__Nucletmycea	D_3__Fungi	D_9__Trichomonascaceae	D_10__Wicherhamiella-Candida clade	D_11__[Candida] spandovensis	0	0	0	0	0	0	0	0	1
D_0__Eukaryota	D_1__Opisthokonta	D_2__Nucletmycea	D_3__Fungi	D_9__Tubeufiaceae	Ambiguous_taxa	Ambiguous_taxa	0	0	0	0	0	0	0	1	0
D_0__Eukaryota	D_1__Opisthokonta	D_2__Nucletmycea	D_3__Fungi	D_9__Verrucariaceae	D_10__Hydropunctaria	D_11__Hydropunctaria rheitrophila	0	1	0	0	0	0	0	0	0
D_0__Eukaryota	D_1__Opisthokonta	D_2__Nucletmycea	D_3__Fungi	D_9__Xylariaceae	D_10__Anthostomella	D_11__Anthostomella torosa	0	0	0	0	0	0	1	0	0
D_0__Eukaryota	D_1__Opisthokonta	D_2__Nucletmycea	D_3__Fungi	D_9__Xylariaceae	D_10__Rosellinia	D_11__Rosellinia necatrix	0	0	0	0	0	0	0	1	0
D_0__Eukaryota	D_1__Opisthokonta	D_2__Nucletmycea	D_3__Nucleariidae and Fonticula group	D_4__Nucleariidae	D_5__Nuclearia	D_6__uncultured Chytridiomycota	0	0	0	0	0	0	0	1	0
D_0__Eukaryota	D_1__Opisthokonta	D_2__Nucletmycea	D_3__Nucleariidae and Fonticula group	D_4__Nucleariidae	D_5__Nuclearia	D_6__uncultured Nucleariidae	0	0	0	1	0	0	0	0	0
D_0__Eukaryota	D_1__SAR	D_2__Alveolata	D_3__Apicomplexa	Ambiguous_taxa	Ambiguous_taxa	Ambiguous_taxa	0	0	0	0	0	1	0	0	0
D_0__Eukaryota	D_1__SAR	D_2__Alveolata	D_3__Apicomplexa	D_4__Aconoidasida	D_5__Piroplasmorida	D_6__Theileria sp. K1	0	0	0	0	0	0	0	1	0
D_0__Eukaryota	D_1__SAR	D_2__Alveolata	D_3__Apicomplexa	D_5__Cryptosporida	D_6__Cryptosporidium	D_7__Colpodellidae sp. HEP	0	0	0	0	0	0	1	0	0
D_0__Eukaryota	D_1__SAR	D_2__Alveolata	D_3__Apicomplexa	D_5__Piroplasmorida	D_6__Nephromyces	D_7__Nephromyces sp. MO-4F MBS2010	0	0	0	0	1	0	0	0	0
D_0__Eukaryota	D_1__SAR	D_2__Alveolata	D_3__Apicomplexa	D_5__Piroplasmorida	D_6__Theileria	D_7__Theileria youngi	0	0	0	0	0	0	1	0	0
D_0__Eukaryota	D_1__SAR	D_2__Alveolata	D_3__Apicomplexa	D_5__Piroplasmorida	D_6__uncultured	D_7__uncultured alveolate	0	0	0	0	0	1	0	0	0
D_0__Eukaryota	D_1__SAR	D_2__Alveolata	D_3__Apicomplexa	D_6__Adeleorina	D_7__Hepatozoon	D_8__Hepatozoon sp. BT-2016 clade D	1	0	0	0	0	0	0	0	0
D_0__Eukaryota	D_1__SAR	D_2__Alveolata	D_3__Apicomplexa	D_6__Adeleorina	D_7__Hepatozoon	D_8__Hepatozoon ursi	0	0	0	0	0	1	0	0	0
D_0__Eukaryota	D_1__SAR	D_2__Alveolata	D_3__Apicomplexa	D_6__Eimeriorina	D_7__Eimeria	D_8__Eimeria angustus	0	0	0	0	0	0	1	0	0
D_0__Eukaryota	D_1__SAR	D_2__Alveolata	D_3__Apicomplexa	D_6__Eimeriorina	D_7__Goussia	D_8__Goussia sp. BMR-2011	0	0	0	0	0	0	0	1	0
D_0__Eukaryota	D_1__SAR	D_2__Alveolata	D_3__Apicomplexa	D_6__Eimeriorina	D_7__Margolisiella	D_8__uncultured stramenopile	0	0	0	0	0	0	1	0	0
D_0__Eukaryota	D_1__SAR	D_2__Alveolata	D_3__Apicomplexa	D_6__Eimeriorina	D_7__Sarcocystis	D_8__Sarcocystis tuagulusi	0	0	0	0	1	0	0	0	0
D_0__Eukaryota	D_1__SAR	D_2__Alveolata	D_3__Apicomplexa	D_6__Eugregarinorida	D_7__Ascogregarina	D_8__Ascogregarina armigerei	0	0	0	1	0	0	0	0	0
D_0__Eukaryota	D_1__SAR	D_2__Alveolata	D_3__Apicomplexa	D_6__Eugregarinorida	D_7__Hoplorhynchus	D_8__Stemonitis fusca	0	0	1	0	0	0	0	0	0
D_0__Eukaryota	D_1__SAR	D_2__Alveolata	D_3__Apicomplexa	D_6__Neogregarinorida	D_7__Ophryocystis	D_8__Ophryocystis elektroscirrha	0	0	0	0	0	0	1	0	0
D_0__Eukaryota	D_1__SAR	D_2__Alveolata	D_3__Ciliophora	D_4__Intramacronucleata	D_5__Litostomatea	D_6__metagenome	0	0	0	0	0	0	0	1	0
D_0__Eukaryota	D_1__SAR	D_2__Alveolata	D_3__Ciliophora	D_4__Postciliodesmatophora	D_5__Heterotrichea	D_6__Linostomella sp. aPFEU1	0	0	0	0	0	0	0	1	0
D_0__Eukaryota	D_1__SAR	D_2__Alveolata	D_3__Ciliophora	D_4__Postciliodesmatophora	D_5__Karyorelictea	D_6__uncultured eukaryote	0	0	0	0	0	0	1	0	0
D_0__Eukaryota	D_1__SAR	D_2__Alveolata	D_3__Ciliophora	D_5__Conthreep	D_6__Nassophorea	D_7__metagenome	0	0	1	0	0	0	0	0	0
D_0__Eukaryota	D_1__SAR	D_2__Alveolata	D_3__Ciliophora	D_5__Heterotrichea	D_6__Stentor	Ambiguous_taxa	0	0	0	0	0	0	0	1	0
D_0__Eukaryota	D_1__SAR	D_2__Alveolata	D_3__Ciliophora	D_5__Litostomatea	D_6__Haptoria	D_7__uncultured eukaryote	0	0	0	0	1	0	0	0	0
D_0__Eukaryota	D_1__SAR	D_2__Alveolata	D_3__Ciliophora	D_5__Litostomatea	D_6__Haptoria	D_7__uncultured freshwater eukaryote	0	0	0	0	1	0	0	0	0
D_0__Eukaryota	D_1__SAR	D_2__Alveolata	D_3__Ciliophora	D_5__Spirotrichea	D_6__Oxytrichidae	D_7__uncultured marine eukaryote	0	0	0	0	1	0	0	0	0
D_0__Eukaryota	D_1__SAR	D_2__Alveolata	D_3__Ciliophora	D_6__Choreotrichia	D_7__Favella	Ambiguous_taxa	0	0	0	0	1	0	0	0	0
D_0__Eukaryota	D_1__SAR	D_2__Alveolata	D_3__Ciliophora	D_6__Choreotrichia	D_7__Metacylis	D_8__Metacylis angulata	1	0	0	0	0	0	0	0	0
D_0__Eukaryota	D_1__SAR	D_2__Alveolata	D_3__Ciliophora	D_6__Choreotrichia	D_7__uncultured	D_8__uncultured marine eukaryote	0	0	0	0	1	0	0	0	0
D_0__Eukaryota	D_1__SAR	D_2__Alveolata	D_3__Ciliophora	D_6__Euplotia	D_7__Aspidisca	D_8__uncultured ciliate	1	0	0	0	0	0	0	0	0
D_0__Eukaryota	D_1__SAR	D_2__Alveolata	D_3__Ciliophora	D_6__Euplotia	D_7__Discocephalus	D_8__Discocephalus pararotatorius	0	0	0	0	1	0	0	0	0
D_0__Eukaryota	D_1__SAR	D_2__Alveolata	D_3__Ciliophora	D_6__Euplotia	D_7__Euplotes	Ambiguous_taxa	1	0	0	0	0	0	0	0	0
D_0__Eukaryota	D_1__SAR	D_2__Alveolata	D_3__Ciliophora	D_6__Haptoria	D_7__Didinium	D_8__uncultured ciliate	0	0	0	0	1	0	0	0	0
D_0__Eukaryota	D_1__SAR	D_2__Alveolata	D_3__Ciliophora	D_6__Haptoria	D_7__Litonotus	D_8__Litonotus gracilis	0	0	0	0	1	0	0	0	0
D_0__Eukaryota	D_1__SAR	D_2__Alveolata	D_3__Ciliophora	D_6__Haptoria	D_7__Trachelius	Ambiguous_taxa	0	0	1	0	0	0	0	0	0
D_0__Eukaryota	D_1__SAR	D_2__Alveolata	D_3__Ciliophora	D_6__Haptoria	D_7__Trachelotractus	D_8__uncultured eukaryote	0	0	0	0	0	0	0	1	0
D_0__Eukaryota	D_1__SAR	D_2__Alveolata	D_3__Ciliophora	D_6__Haptoria	D_7__uncultured	D_8__uncultured ciliate	0	0	0	0	1	0	0	0	0
D_0__Eukaryota	D_1__SAR	D_2__Alveolata	D_3__Ciliophora	D_6__Hypotrichia	D_7__Amphisiella	Ambiguous_taxa	0	0	0	0	0	0	0	1	0
D_0__Eukaryota	D_1__SAR	D_2__Alveolata	D_3__Ciliophora	D_6__Hypotrichia	D_7__Anteholosticha	Ambiguous_taxa	1	0	0	0	0	0	0	0	0
D_0__Eukaryota	D_1__SAR	D_2__Alveolata	D_3__Ciliophora	D_6__Hypotrichia	D_7__Anteholosticha	D_8__Anteholosticha pulchra	1	0	0	0	0	0	0	0	0
D_0__Eukaryota	D_1__SAR	D_2__Alveolata	D_3__Ciliophora	D_6__Hypotrichia	D_7__Holosticha	Ambiguous_taxa	0	0	0	0	0	0	0	1	0
D_0__Eukaryota	D_1__SAR	D_2__Alveolata	D_3__Ciliophora	D_6__Hypotrichia	D_7__Holosticha	D_8__uncultured eukaryote	0	0	0	0	1	0	0	0	0
D_0__Eukaryota	D_1__SAR	D_2__Alveolata	D_3__Ciliophora	D_6__Hypotrichia	D_7__Metaurostylopsis	Ambiguous_taxa	1	0	0	0	0	0	0	0	0
D_0__Eukaryota	D_1__SAR	D_2__Alveolata	D_3__Ciliophora	D_6__Hypotrichia	D_7__Paraurostyla	D_8__Notohymena sp. SL1	0	0	0	0	1	0	0	0	0
D_0__Eukaryota	D_1__SAR	D_2__Alveolata	D_3__Ciliophora	D_6__Hypotrichia	D_7__Psammomitra	D_8__Psammomitra retractilis	0	0	0	0	0	1	0	0	0
D_0__Eukaryota	D_1__SAR	D_2__Alveolata	D_3__Ciliophora	D_6__Hypotrichia	D_7__Pseudokeronopsis	D_8__Pseudokeronopsis rubra	1	0	0	0	0	0	0	0	0
D_0__Eukaryota	D_1__SAR	D_2__Alveolata	D_3__Ciliophora	D_6__Nassophorea	D_7__Colpodidium	D_8__Colpodidium caudatum	0	0	0	1	0	0	0	0	0
D_0__Eukaryota	D_1__SAR	D_2__Alveolata	D_3__Ciliophora	D_6__Nassophorea	D_7__Obertrumia	Ambiguous_taxa	0	0	0	0	0	0	1	0	0
D_0__Eukaryota	D_1__SAR	D_2__Alveolata	D_3__Ciliophora	D_6__Nassophorea	D_7__Obertrumia	D_8__uncultured eukaryote	0	0	0	0	0	0	1	0	0
D_0__Eukaryota	D_1__SAR	D_2__Alveolata	D_3__Ciliophora	D_6__Oligohymenophorea	D_7__Peniculia	D_8__uncultured eukaryote	0	0	0	0	0	0	1	0	0
D_0__Eukaryota	D_1__SAR	D_2__Alveolata	D_3__Ciliophora	D_6__Oligohymenophorea	D_7__Scuticociliatia	D_8__uncultured Scuticociliatia	0	0	0	0	0	0	1	0	0
D_0__Eukaryota	D_1__SAR	D_2__Alveolata	D_3__Ciliophora	D_6__Oligohymenophorea	D_7__uncultured	D_8__uncultured eukaryote	0	0	1	0	0	0	0	0	0
D_0__Eukaryota	D_1__SAR	D_2__Alveolata	D_3__Ciliophora	D_6__Oligotrichia	Ambiguous_taxa	Ambiguous_taxa	1	0	0	0	0	0	0	0	0
D_0__Eukaryota	D_1__SAR	D_2__Alveolata	D_3__Ciliophora	D_6__Oligotrichia	D_7__Novistrombidium	D_8__Novistrombidium apsheronicum	0	0	0	0	0	0	0	1	0
D_0__Eukaryota	D_1__SAR	D_2__Alveolata	D_3__Ciliophora	D_6__Oligotrichia	D_7__Strombidium	D_8__Strombidium oculatum	1	0	0	0	0	0	0	0	0
D_0__Eukaryota	D_1__SAR	D_2__Alveolata	D_3__Ciliophora	D_6__Oligotrichia	D_7__uncultured	Ambiguous_taxa	0	0	0	0	1	0	0	0	0
D_0__Eukaryota	D_1__SAR	D_2__Alveolata	D_3__Ciliophora	D_6__Oligotrichia	D_7__uncultured	D_8__uncultured eukaryote	0	0	0	0	1	0	0	0	0
D_0__Eukaryota	D_1__SAR	D_2__Alveolata	D_3__Ciliophora	D_6__Oligotrichia	D_7__uncultured	D_8__uncultured marine eukaryote	0	0	0	0	0	0	0	1	0
D_0__Eukaryota	D_1__SAR	D_2__Alveolata	D_3__Ciliophora	D_6__Prostomatea	D_7__Cryptocaryon	D_8__uncultured ciliate	0	0	0	0	0	0	1	0	0
D_0__Eukaryota	D_1__SAR	D_2__Alveolata	D_3__Ciliophora	D_6__Trichostomatia	Ambiguous_taxa	Ambiguous_taxa	0	0	0	0	1	0	0	0	0
D_0__Eukaryota	D_1__SAR	D_2__Alveolata	D_3__Ciliophora	D_6__Trichostomatia	D_7__Isotricha	Ambiguous_taxa	0	0	0	0	1	0	0	0	0
D_0__Eukaryota	D_1__SAR	D_2__Alveolata	D_3__Ciliophora	D_7__Apostomatia	D_8__Cinetochilum	D_9__uncultured marine eukaryote	0	0	1	0	0	0	0	0	0
D_0__Eukaryota	D_1__SAR	D_2__Alveolata	D_3__Ciliophora	D_7__Astomatia	D_8__Metaracoelophrya	Ambiguous_taxa	0	0	1	0	0	0	0	0	0
D_0__Eukaryota	D_1__SAR	D_2__Alveolata	D_3__Ciliophora	D_7__Bursariomorphida	D_8__Bryometopus	D_9__Bryometopus triquetrus	0	0	0	0	0	0	0	1	0
D_0__Eukaryota	D_1__SAR	D_2__Alveolata	D_3__Ciliophora	D_7__Bursariomorphida	D_8__Bryometopus	D_9__metagenome	1	0	0	0	0	0	0	0	0
D_0__Eukaryota	D_1__SAR	D_2__Alveolata	D_3__Ciliophora	D_7__Bursariomorphida	D_8__Bryometopus	D_9__uncultured Bryometopida	1	0	0	0	0	0	0	0	0
D_0__Eukaryota	D_1__SAR	D_2__Alveolata	D_3__Ciliophora	D_7__Colpodida	D_8__Colpoda	D_9__metagenome	1	0	0	0	0	0	0	0	0
D_0__Eukaryota	D_1__SAR	D_2__Alveolata	D_3__Ciliophora	D_7__Colpodida	D_8__Colpoda	D_9__uncultured eukaryote	0	0	1	0	0	0	0	0	0
D_0__Eukaryota	D_1__SAR	D_2__Alveolata	D_3__Ciliophora	D_7__Colpodida	D_8__uncultured	D_9__metagenome	0	0	0	0	0	0	1	0	0
D_0__Eukaryota	D_1__SAR	D_2__Alveolata	D_3__Ciliophora	D_7__Cyrtolophosidida	D_8__Cyrtolophosis	Ambiguous_taxa	0	0	1	0	0	0	0	0	0
D_0__Eukaryota	D_1__SAR	D_2__Alveolata	D_3__Ciliophora	D_7__Cyrtophoria	D_8__Chlamydodon	D_9__Chlamydodon triquetrus	0	0	0	0	0	0	0	1	0
D_0__Eukaryota	D_1__SAR	D_2__Alveolata	D_3__Ciliophora	D_7__Cyrtophoria	D_8__Coeloperix	Ambiguous_taxa	0	0	0	0	0	0	0	1	0
D_0__Eukaryota	D_1__SAR	D_2__Alveolata	D_3__Ciliophora	D_7__Cyrtophoria	D_8__Dysteria	Ambiguous_taxa	0	0	0	0	0	0	0	1	0
D_0__Eukaryota	D_1__SAR	D_2__Alveolata	D_3__Ciliophora	D_7__Cyrtophoria	D_8__Dysteria	D_9__Dysteria ovalis	0	0	0	0	0	0	0	1	0
D_0__Eukaryota	D_1__SAR	D_2__Alveolata	D_3__Ciliophora	D_7__Cyrtophoria	D_8__Dysteria	D_9__Dysteria sp. CFL08120904	0	0	0	0	0	0	0	1	0
D_0__Eukaryota	D_1__SAR	D_2__Alveolata	D_3__Ciliophora	D_7__Peniculia	D_8__Paramecium	Ambiguous_taxa	0	0	1	0	0	0	0	0	0
D_0__Eukaryota	D_1__SAR	D_2__Alveolata	D_3__Ciliophora	D_7__Peritrichia	D_8__Pseudovorticella	Ambiguous_taxa	0	0	0	0	0	1	0	0	0
D_0__Eukaryota	D_1__SAR	D_2__Alveolata	D_3__Ciliophora	D_7__Peritrichia	D_8__Pseudovorticella	D_9__Pseudovorticella sp. Dazhou bridge	0	0	0	0	0	0	0	1	0
D_0__Eukaryota	D_1__SAR	D_2__Alveolata	D_3__Ciliophora	D_7__Peritrichia	D_8__Urceolaria	Ambiguous_taxa	0	0	0	0	0	1	0	0	0
D_0__Eukaryota	D_1__SAR	D_2__Alveolata	D_3__Ciliophora	D_7__Scuticociliatia	Ambiguous_taxa	Ambiguous_taxa	1	0	0	0	0	0	0	0	0
D_0__Eukaryota	D_1__SAR	D_2__Alveolata	D_3__Ciliophora	D_7__Scuticociliatia	D_8__Cardiostomatella	Ambiguous_taxa	0	0	0	0	1	0	0	0	0
D_0__Eukaryota	D_1__SAR	D_2__Alveolata	D_3__Ciliophora	D_7__Scuticociliatia	D_8__Dexitrichides	D_9__Dexitrichides pangi	0	0	0	0	1	0	0	0	0
D_0__Eukaryota	D_1__SAR	D_2__Alveolata	D_3__Ciliophora	D_7__Scuticociliatia	D_8__Mesanophrys	D_9__Mesanophrys carcini	1	0	0	0	0	0	0	0	0
D_0__Eukaryota	D_1__SAR	D_2__Alveolata	D_3__Ciliophora	D_7__Scuticociliatia	D_8__Paratetrahymena	Ambiguous_taxa	0	0	0	0	0	0	1	0	0
D_0__Eukaryota	D_1__SAR	D_2__Alveolata	D_3__Ciliophora	D_7__Scuticociliatia	D_8__Uronema	D_9__Uronema elegans	1	0	0	0	0	0	0	0	0
D_0__Eukaryota	D_1__SAR	D_2__Alveolata	D_3__Ciliophora	D_7__Suctoria	D_8__BOLA439	D_9__uncultured marine eukaryote	0	0	0	1	0	0	0	0	0
D_0__Eukaryota	D_1__SAR	D_2__Alveolata	D_3__Ciliophora	D_7__Suctoria	D_8__Paracineta	D_9__uncultured eukaryote	0	0	0	0	0	0	1	0	0
D_0__Eukaryota	D_1__SAR	D_2__Alveolata	D_3__Ciliophora	D_7__Suctoria	D_8__Tokophrya	D_9__Tokophrya sp. QD-2014	0	0	0	0	0	0	1	0	0
D_0__Eukaryota	D_1__SAR	D_2__Alveolata	D_3__Dinoflagellata	D_4__Dinophyceae	D_5__uncultured	D_6__uncultured eukaryote	0	0	0	0	0	0	0	0	1
D_0__Eukaryota	D_1__SAR	D_2__Alveolata	D_3__Dinoflagellata	D_5__Gymnodiniphycidae	D_6__Gyrodinium	D_7__uncultured eukaryote	0	0	1	0	0	0	0	0	0
D_0__Eukaryota	D_1__SAR	D_2__Alveolata	D_3__Dinoflagellata	D_5__Peridiniphycidae	D_6__Gonyaulacales	D_7__Pyxidinopsis sp. HG-2017a	0	1	0	0	0	0	0	0	0
D_0__Eukaryota	D_1__SAR	D_2__Alveolata	D_3__Dinoflagellata	D_5__Prorocentrales	D_6__Prorocentrum	D_7__Prorocentrum concavum	0	0	1	0	0	0	0	0	0
D_0__Eukaryota	D_1__SAR	D_2__Alveolata	D_3__Dinoflagellata	D_6__Gonyaulacales	D_7__Alexandrium	D_8__uncultured dinoflagellate	0	0	0	0	0	0	1	0	0
D_0__Eukaryota	D_1__SAR	D_2__Alveolata	D_3__Dinoflagellata	D_6__Gonyaulacales	D_7__Gonyaulax	Ambiguous_taxa	0	0	0	0	0	0	0	0	1
D_0__Eukaryota	D_1__SAR	D_2__Alveolata	D_3__Dinoflagellata	D_6__Gonyaulacales	D_7__Gonyaulax	D_8__Gonyaulax spinifera	0	0	0	0	0	0	0	0	1
D_0__Eukaryota	D_1__SAR	D_2__Alveolata	D_3__Dinoflagellata	D_6__Gonyaulacales	D_7__Gonyaulax	D_8__uncultured dinoflagellate	0	0	0	0	0	0	1	0	0
D_0__Eukaryota	D_1__SAR	D_2__Alveolata	D_3__Dinoflagellata	D_6__Gonyaulacales	D_7__Lingulodinium	Ambiguous_taxa	0	0	0	0	1	0	0	0	0
D_0__Eukaryota	D_1__SAR	D_2__Alveolata	D_3__Dinoflagellata	D_6__Peridiniales	D_7__Glenodinium	Ambiguous_taxa	0	0	0	0	0	0	0	0	1
D_0__Eukaryota	D_1__SAR	D_2__Alveolata	D_3__Dinoflagellata	D_6__Peridiniales	D_7__Peridinium	D_8__uncultured stramenopile	1	0	0	0	0	0	0	0	0
D_0__Eukaryota	D_1__SAR	D_2__Alveolata	D_3__Dinoflagellata	D_6__Suessiaceae	D_7__Biecheleria	D_8__uncultured marine eukaryote	0	0	0	1	0	0	0	0	0
D_0__Eukaryota	D_1__SAR	D_2__Alveolata	D_3__Protalveolata	D_4__Colpodellida	D_5__uncultured freshwater eukaryote	D_6__uncultured freshwater eukaryote	0	0	0	0	0	0	0	1	0
D_0__Eukaryota	D_1__SAR	D_2__Alveolata	D_3__Protalveolata	D_4__Perkinsidae	D_5__A31	Ambiguous_taxa	0	0	0	0	0	0	1	0	0
D_0__Eukaryota	D_1__SAR	D_2__Alveolata	D_3__Protalveolata	D_4__Perkinsidae	D_5__A31	D_6__Rana sphenocephala pathogen MJY-2007	0	0	0	0	0	1	0	0	0
D_0__Eukaryota	D_1__SAR	D_2__Alveolata	D_3__Protalveolata	D_4__Perkinsidae	D_5__A31	D_6__metagenome	0	0	0	0	0	0	1	0	0
D_0__Eukaryota	D_1__SAR	D_2__Alveolata	D_3__Protalveolata	D_4__Perkinsidae	D_5__A31	D_6__uncultured alveolate	0	0	0	0	0	0	1	0	0
D_0__Eukaryota	D_1__SAR	D_2__Alveolata	D_3__Protalveolata	D_4__Perkinsidae	D_5__A31	D_6__uncultured microeukaryote	0	0	0	0	1	0	0	0	0
D_0__Eukaryota	D_1__SAR	D_2__Alveolata	D_3__Protalveolata	D_4__Perkinsidae	D_5__Parvilucifera	D_6__uncultured marine eukaryote	0	0	0	0	0	0	0	1	0
D_0__Eukaryota	D_1__SAR	D_2__Alveolata	D_3__Protalveolata	D_4__Syndiniales	D_5__Amoebophrya	D_6__Uncultured marine alveolate Group II DH148-EKD27	0	0	0	0	0	0	1	0	0
D_0__Eukaryota	D_1__SAR	D_2__Alveolata	D_3__Protalveolata	D_4__Syndiniales	D_5__Amoebophrya	D_6__uncultured dinoflagellate	0	0	1	0	0	0	0	0	0
D_0__Eukaryota	D_1__SAR	D_2__Alveolata	D_3__Protalveolata	D_4__Syndiniales	D_5__Amoebophrya	D_6__uncultured marine alveolate	1	0	0	0	0	0	0	0	0
D_0__Eukaryota	D_1__SAR	D_2__Alveolata	D_3__Protalveolata	D_4__Syndiniales	D_5__Amoebophrya	D_6__uncultured marine picoplankton	0	0	0	0	0	1	0	0	0
D_0__Eukaryota	D_1__SAR	D_2__Alveolata	D_3__Protalveolata	D_4__Syndiniales	D_5__Syndiniales Group II	Ambiguous_taxa	0	0	0	0	0	1	0	0	0
D_0__Eukaryota	D_1__SAR	D_2__Alveolata	D_3__Protalveolata	D_4__Syndiniales	D_5__Syndiniales Group III	D_6__uncultured eukaryote	0	0	0	0	0	1	0	0	0
D_0__Eukaryota	D_1__SAR	D_2__Alveolata	D_3__Protalveolata	D_5__Ellobiopsidae	D_6__Thalassomyces	Ambiguous_taxa	0	0	0	0	0	0	0	1	0
D_0__Eukaryota	D_1__SAR	D_2__Rhizaria	D_3__Cercozoa	Ambiguous_taxa	D_5__uncultured Thaumatomonadida	D_6__uncultured Thaumatomonadida	0	0	0	0	0	0	0	0	1
D_0__Eukaryota	D_1__SAR	D_2__Rhizaria	D_3__Cercozoa	D_4__Basal Group T	D_5__Uncultured Cercozoa	D_6__Uncultured Cercozoa	0	0	0	0	1	0	0	0	0
D_0__Eukaryota	D_1__SAR	D_2__Rhizaria	D_3__Cercozoa	D_4__Cercomonadidae	D_5__Paracercomonas	D_6__Uncultured Cercozoa	0	0	0	0	0	0	0	0	1
D_0__Eukaryota	D_1__SAR	D_2__Rhizaria	D_3__Cercozoa	D_4__Cercomonadidae	D_5__uncultured Cercomonas	D_6__uncultured Cercomonas	0	0	0	0	0	0	1	0	0
D_0__Eukaryota	D_1__SAR	D_2__Rhizaria	D_3__Cercozoa	D_4__Cercomonadidae	D_5__uncultured eukaryote	D_6__uncultured eukaryote	0	0	0	0	0	0	1	0	0
D_0__Eukaryota	D_1__SAR	D_2__Rhizaria	D_3__Cercozoa	D_4__Glissomonadida	D_5__Allantion	D_6__Allapsa vibrans	0	0	1	0	0	0	0	0	0
D_0__Eukaryota	D_1__SAR	D_2__Rhizaria	D_3__Cercozoa	D_4__Glissomonadida	D_5__Proleptomonas	Ambiguous_taxa	0	0	0	0	0	0	0	1	0
D_0__Eukaryota	D_1__SAR	D_2__Rhizaria	D_3__Cercozoa	D_4__Glissomonadida	D_5__Proleptomonas	D_6__Proleptomonas faecicola	0	0	0	0	1	0	0	0	0
D_0__Eukaryota	D_1__SAR	D_2__Rhizaria	D_3__Cercozoa	D_4__Granofilosea	D_5__Massisteria	D_6__uncultured eukaryote	0	0	0	0	1	0	0	0	0
D_0__Eukaryota	D_1__SAR	D_2__Rhizaria	D_3__Cercozoa	D_4__Imbricatea	D_5__Marimonadida	D_6__uncultured eukaryote	0	0	0	0	0	0	1	0	0
D_0__Eukaryota	D_1__SAR	D_2__Rhizaria	D_3__Cercozoa	D_4__Incertae Sedis	D_5__Gymnophrys	D_6__Cercomonas sp. C-83	0	0	1	0	0	0	0	0	0
D_0__Eukaryota	D_1__SAR	D_2__Rhizaria	D_3__Cercozoa	D_4__Incertae Sedis	D_5__Gymnophrys	D_6__metagenome	1	0	0	0	0	0	0	0	0
D_0__Eukaryota	D_1__SAR	D_2__Rhizaria	D_3__Cercozoa	D_4__Metromonadea	D_5__Micrometopion	D_6__Micrometopion nutans	0	0	0	0	0	0	0	0	1
D_0__Eukaryota	D_1__SAR	D_2__Rhizaria	D_3__Cercozoa	D_4__Novel Clade 12	D_5__uncultured eukaryote	D_6__uncultured eukaryote	0	0	0	0	0	0	1	0	0
D_0__Eukaryota	D_1__SAR	D_2__Rhizaria	D_3__Cercozoa	D_4__Phytomyxea	D_5__Maullinia	D_6__uncultured eukaryote	0	0	0	0	0	0	0	0	1
D_0__Eukaryota	D_1__SAR	D_2__Rhizaria	D_3__Cercozoa	D_4__Phytomyxea	D_5__Novel Clade 9	D_6__Uncultured Cercozoa	0	1	0	0	0	0	0	0	0
D_0__Eukaryota	D_1__SAR	D_2__Rhizaria	D_3__Cercozoa	D_4__Phytomyxea	D_5__Polymyxa	D_6__uncultured plasmodiophorid	0	1	0	0	0	0	0	0	0
D_0__Eukaryota	D_1__SAR	D_2__Rhizaria	D_3__Cercozoa	D_4__Thecofilosea	D_5__Uncultured Cercozoa	D_6__Uncultured Cercozoa	0	0	0	0	1	0	0	0	0
D_0__Eukaryota	D_1__SAR	D_2__Rhizaria	D_3__Cercozoa	D_4__Thecofilosea	D_5__uncultured	D_6__Phaseoleae environmental sample	0	0	0	0	0	0	0	1	0
D_0__Eukaryota	D_1__SAR	D_2__Rhizaria	D_3__Cercozoa	D_4__Vampyrellidae	D_5__Cercozoa sp. 1 YG-2013	D_6__Cercozoa sp. 1 YG-2013	0	0	0	0	0	0	1	0	0
D_0__Eukaryota	D_1__SAR	D_2__Rhizaria	D_3__Cercozoa	D_4__Vampyrellidae	D_5__Vampyrella	D_6__Vampyrella lateritia	0	0	0	0	1	0	0	0	0
D_0__Eukaryota	D_1__SAR	D_2__Rhizaria	D_3__Cercozoa	D_4__Vampyrellidae	D_5__uncultured	D_6__Uncultured Cercozoa	1	0	0	0	0	0	0	0	0
D_0__Eukaryota	D_1__SAR	D_2__Rhizaria	D_3__Cercozoa	D_4__Vampyrellidae	D_5__uncultured	D_6__uncultured Eimeriidae	1	0	0	0	0	0	0	0	0
D_0__Eukaryota	D_1__SAR	D_2__Rhizaria	D_3__Cercozoa	D_4__uncultured	D_5__Massisteria sp. diva	D_6__Massisteria sp. diva	0	0	0	0	1	0	0	0	0
D_0__Eukaryota	D_1__SAR	D_2__Rhizaria	D_3__Cercozoa	D_4__uncultured	D_5__eukaryotic picoplankton environmental sample	D_6__eukaryotic picoplankton environmental sample	1	0	0	0	0	0	0	0	0
D_0__Eukaryota	D_1__SAR	D_2__Rhizaria	D_3__Cercozoa	D_5__Incertae Sedis	D_6__Lecythium	D_7__Fisculla terrestris	0	0	0	0	0	1	0	0	0
D_0__Eukaryota	D_1__SAR	D_2__Rhizaria	D_3__Cercozoa	D_5__Incertae Sedis	D_6__Pseudodifflugia	Ambiguous_taxa	0	0	0	0	0	0	1	0	0
D_0__Eukaryota	D_1__SAR	D_2__Rhizaria	D_3__Cercozoa	D_5__Marimonadida	D_6__BB01-173	D_7__uncultured eukaryote	0	0	0	0	0	0	1	0	0
D_0__Eukaryota	D_1__SAR	D_2__Rhizaria	D_3__Cercozoa	D_5__Marimonadida	D_6__Pseudopirsonia	D_7__uncultured Rhizaria	0	0	0	0	0	0	0	0	1
D_0__Eukaryota	D_1__SAR	D_2__Rhizaria	D_3__Cercozoa	D_6__Euglyphida	D_7__uncultured	D_8__metagenome	0	0	0	0	0	0	1	0	0
D_0__Eukaryota	D_1__SAR	D_2__Rhizaria	D_3__Cercozoa	D_6__Protaspidae	D_7__Cryothecomonas	D_8__uncultured marine cercozoan	0	0	0	0	1	0	0	0	0
D_0__Eukaryota	D_1__SAR	D_2__Rhizaria	D_3__Cercozoa	D_6__Rhizaspididae	D_7__Rhogostoma	Ambiguous_taxa	0	0	0	0	0	0	1	0	0
D_0__Eukaryota	D_1__SAR	D_2__Rhizaria	D_3__Cercozoa	D_7__Paulinellidae	D_8__Paulinella	D_9__Uncultured Cercozoa	0	0	0	0	0	0	0	1	0
D_0__Eukaryota	D_1__SAR	D_2__Rhizaria	D_3__Cercozoa	D_7__Paulinellidae	D_8__Paulinella	D_9__uncultured Rhizaria	0	0	0	0	0	1	0	0	0
D_0__Eukaryota	D_1__SAR	D_2__Rhizaria	D_3__Cercozoa	D_7__Paulinellidae	D_8__Paulinella	D_9__uncultured eukaryote	0	0	0	0	0	0	1	0	0
D_0__Eukaryota	D_1__SAR	D_2__Rhizaria	D_3__Cercozoa	D_7__Thaumatomonadidae	D_8__uncultured	D_9__Uncultured Cercozoa	0	0	0	0	0	1	0	0	0
D_0__Eukaryota	D_1__SAR	D_2__Rhizaria	D_3__Retaria	Ambiguous_taxa	Ambiguous_taxa	Ambiguous_taxa	0	0	0	0	0	0	1	0	0
D_0__Eukaryota	D_1__SAR	D_2__Rhizaria	D_3__Retaria	D_4__RAD A	D_5__uncultured eukaryote	D_6__uncultured eukaryote	0	0	0	1	0	0	0	0	0
D_0__Eukaryota	D_1__SAR	D_2__Rhizaria	D_3__Retaria	D_4__RAD C	D_5__uncultured Rhizaria	D_6__uncultured Rhizaria	0	0	0	0	1	0	0	0	0
D_0__Eukaryota	D_1__SAR	D_2__Stramenopiles	D_3__Bicosoecida	D_4__Bicosoeca	D_5__Stramenopile sp. MESS21	D_6__Stramenopile sp. MESS21	0	0	0	1	0	0	0	0	0
D_0__Eukaryota	D_1__SAR	D_2__Stramenopiles	D_3__Bicosoecida	D_4__CH1-2B-3	D_5__uncultured freshwater eukaryote	D_6__uncultured freshwater eukaryote	1	0	0	0	0	0	0	0	0
D_0__Eukaryota	D_1__SAR	D_2__Stramenopiles	D_3__Bicosoecida	D_4__Halocafeteria	D_5__Stramenopile sp. ME280100	D_6__Stramenopile sp. ME280100	0	0	0	0	0	0	0	1	0
D_0__Eukaryota	D_1__SAR	D_2__Stramenopiles	D_3__Bicosoecida	D_4__LG08-10	D_5__uncultured freshwater eukaryote	D_6__uncultured freshwater eukaryote	0	0	0	0	0	0	0	0	1
D_0__Eukaryota	D_1__SAR	D_2__Stramenopiles	D_3__Bicosoecida	D_4__Pseudobodo	D_5__Pseudobodo tremulans	D_6__Pseudobodo tremulans	0	0	0	0	0	0	1	0	0
D_0__Eukaryota	D_1__SAR	D_2__Stramenopiles	D_3__Bicosoecida	D_4__Rictus	D_5__uncultured marine eukaryote	D_6__uncultured marine eukaryote	1	0	0	0	0	0	0	0	0
D_0__Eukaryota	D_1__SAR	D_2__Stramenopiles	D_3__Bicosoecida	D_4__uncultured	D_5__uncultured eukaryote	D_6__uncultured eukaryote	1	0	0	0	0	0	0	0	0
D_0__Eukaryota	D_1__SAR	D_2__Stramenopiles	D_3__Bicosoecida	D_4__uncultured	D_5__uncultured marine eukaryote	D_6__uncultured marine eukaryote	0	0	0	0	0	1	0	0	0
D_0__Eukaryota	D_1__SAR	D_2__Stramenopiles	D_3__Bicosoecida	D_4__uncultured bicosoecid	D_5__uncultured bicosoecid	D_6__uncultured bicosoecid	1	0	0	0	0	0	0	0	0
D_0__Eukaryota	D_1__SAR	D_2__Stramenopiles	D_3__Hyphochytriomycetes	D_4__Hyphochytriales	Ambiguous_taxa	Ambiguous_taxa	0	0	0	0	0	1	0	0	0
D_0__Eukaryota	D_1__SAR	D_2__Stramenopiles	D_3__MAST-1	D_4__MAST-1A	D_5__uncultured stramenopile	D_6__uncultured stramenopile	0	0	0	0	0	0	0	1	0
D_0__Eukaryota	D_1__SAR	D_2__Stramenopiles	D_3__MAST-1	D_4__MAST-1C	Ambiguous_taxa	Ambiguous_taxa	0	0	0	0	0	1	0	0	0
D_0__Eukaryota	D_1__SAR	D_2__Stramenopiles	D_3__MAST-12	D_4__MAST-12C	Ambiguous_taxa	Ambiguous_taxa	1	0	0	0	0	0	0	0	0
D_0__Eukaryota	D_1__SAR	D_2__Stramenopiles	D_3__MAST-12	D_4__MAST-12C	D_5__uncultured Eimeriidae	D_6__uncultured Eimeriidae	1	0	0	0	0	0	0	0	0
D_0__Eukaryota	D_1__SAR	D_2__Stramenopiles	D_3__MAST-22	D_4__uncultured eukaryote	D_5__uncultured eukaryote	D_6__uncultured eukaryote	0	0	0	0	0	1	0	0	0
D_0__Eukaryota	D_1__SAR	D_2__Stramenopiles	D_3__MAST-3	D_4__MAST-3B	D_5__uncultured eukaryote	D_6__uncultured eukaryote	0	0	0	0	0	0	0	1	0
D_0__Eukaryota	D_1__SAR	D_2__Stramenopiles	D_3__MAST-3	D_4__MAST-3D	D_5__uncultured stramenopile	D_6__uncultured stramenopile	1	0	0	0	0	0	0	0	0
D_0__Eukaryota	D_1__SAR	D_2__Stramenopiles	D_3__MAST-3	D_4__MAST-3F	Ambiguous_taxa	Ambiguous_taxa	0	0	0	0	0	0	1	0	0
D_0__Eukaryota	D_1__SAR	D_2__Stramenopiles	D_3__MAST-3	D_4__MAST-3G	D_5__uncultured eukaryote	D_6__uncultured eukaryote	0	0	0	0	0	1	0	0	0
D_0__Eukaryota	D_1__SAR	D_2__Stramenopiles	D_3__MAST-3	D_4__MAST-3I	D_5__uncultured stramenopile	D_6__uncultured stramenopile	0	0	0	0	0	0	1	0	0
D_0__Eukaryota	D_1__SAR	D_2__Stramenopiles	D_3__MAST-6	D_4__eukaryote marine clone ME1-24	D_5__eukaryote marine clone ME1-24	D_6__eukaryote marine clone ME1-24	0	0	0	0	0	0	0	1	0
D_0__Eukaryota	D_1__SAR	D_2__Stramenopiles	D_3__MAST-6	D_4__uncultured marine eukaryote	D_5__uncultured marine eukaryote	D_6__uncultured marine eukaryote	0	0	0	0	0	0	1	0	0
D_0__Eukaryota	D_1__SAR	D_2__Stramenopiles	D_3__MAST-8	D_4__uncultured stramenopile	D_5__uncultured stramenopile	D_6__uncultured stramenopile	1	0	0	0	0	0	0	0	0
D_0__Eukaryota	D_1__SAR	D_2__Stramenopiles	D_3__MAST-9	D_4__MAST-9C	D_5__uncultured eukaryote	D_6__uncultured eukaryote	0	0	0	0	0	0	1	0	0
D_0__Eukaryota	D_1__SAR	D_2__Stramenopiles	D_3__Ochrophyta	D_4__Chrysophyceae	Ambiguous_taxa	D_6__uncultured eukaryote	0	0	0	0	0	1	0	0	0
D_0__Eukaryota	D_1__SAR	D_2__Stramenopiles	D_3__Ochrophyta	D_4__Chrysophyceae	D_5__P34.45	D_6__metagenome	0	0	0	0	0	0	0	1	0
D_0__Eukaryota	D_1__SAR	D_2__Stramenopiles	D_3__Ochrophyta	D_4__Chrysophyceae	D_5__uncultured	D_6__uncultured marine picoeukaryote	0	0	0	0	0	0	0	1	0
D_0__Eukaryota	D_1__SAR	D_2__Stramenopiles	D_3__Ochrophyta	D_4__Diatomea	D_5__ME-Euk-FW10	D_6__uncultured stramenopile	0	0	1	0	0	0	0	0	0
D_0__Eukaryota	D_1__SAR	D_2__Stramenopiles	D_3__Ochrophyta	D_4__Dictyochophyceae	D_5__Pedinellales	D_6__uncultured marine picoeukaryote	0	0	0	0	0	0	0	0	1
D_0__Eukaryota	D_1__SAR	D_2__Stramenopiles	D_3__Ochrophyta	D_4__Pinguiophyceae	D_5__Pinguiochrysidales	Ambiguous_taxa	0	0	0	0	0	0	0	1	0
D_0__Eukaryota	D_1__SAR	D_2__Stramenopiles	D_3__Ochrophyta	D_4__Xanthophyceae	D_5__uncultured	D_6__uncultured marine eukaryote	0	0	0	1	0	0	0	0	0
D_0__Eukaryota	D_1__SAR	D_2__Stramenopiles	D_3__Ochrophyta	D_5__Chattonellales	D_6__Fibrocapsa	Ambiguous_taxa	0	0	0	0	0	0	0	0	1
D_0__Eukaryota	D_1__SAR	D_2__Stramenopiles	D_3__Ochrophyta	D_5__Chromulinales	D_6__Chrysamoeba	D_7__uncultured chrysophyte	1	0	0	0	0	0	0	0	0
D_0__Eukaryota	D_1__SAR	D_2__Stramenopiles	D_3__Ochrophyta	D_5__Chromulinales	D_6__JBNA46	D_7__Ochromonadaceae environmental sample	1	0	0	0	0	0	0	0	0
D_0__Eukaryota	D_1__SAR	D_2__Stramenopiles	D_3__Ochrophyta	D_5__Chromulinales	D_6__Poterioochromonas	Ambiguous_taxa	0	0	0	0	1	0	0	0	0
D_0__Eukaryota	D_1__SAR	D_2__Stramenopiles	D_3__Ochrophyta	D_5__Chromulinales	D_6__Uroglena	Ambiguous_taxa	1	0	0	0	0	0	0	0	0
D_0__Eukaryota	D_1__SAR	D_2__Stramenopiles	D_3__Ochrophyta	D_5__Chromulinales	D_6__uncultured	D_7__metagenome	0	0	0	0	0	1	0	0	0
D_0__Eukaryota	D_1__SAR	D_2__Stramenopiles	D_3__Ochrophyta	D_5__Mischococcales	D_6__Botrydiopsis	D_7__Botrydiopsis pyrenoidosa	0	0	0	1	0	0	0	0	0
D_0__Eukaryota	D_1__SAR	D_2__Stramenopiles	D_3__Ochrophyta	D_5__Ochromonadales	Ambiguous_taxa	Ambiguous_taxa	0	0	0	0	0	1	0	0	0
D_0__Eukaryota	D_1__SAR	D_2__Stramenopiles	D_3__Ochrophyta	D_5__Ochromonadales	D_6__Epipyxis	D_7__uncultured marine eukaryote	0	0	0	0	0	1	0	0	0
D_0__Eukaryota	D_1__SAR	D_2__Stramenopiles	D_3__Ochrophyta	D_5__Ochromonadales	D_6__Ochromonas	D_7__uncultured eukaryote	1	0	0	0	0	0	0	0	0
D_0__Eukaryota	D_1__SAR	D_2__Stramenopiles	D_3__Ochrophyta	D_5__Ochromonadales	D_6__Ochromonas	D_7__uncultured freshwater eukaryote	0	0	0	0	0	0	1	0	0
D_0__Eukaryota	D_1__SAR	D_2__Stramenopiles	D_3__Ochrophyta	D_5__Ochromonadales	D_6__Paraphysomonas	D_7__metagenome	0	0	0	0	0	1	0	0	0
D_0__Eukaryota	D_1__SAR	D_2__Stramenopiles	D_3__Ochrophyta	D_5__Ochromonadales	D_6__uncultured	D_7__uncultured freshwater eukaryote	0	0	0	0	1	0	0	0	0
D_0__Eukaryota	D_1__SAR	D_2__Stramenopiles	D_3__Ochrophyta	D_5__Ochromonadales	D_6__uncultured	D_7__uncultured marine eukaryote	1	0	0	0	0	0	0	0	0
D_0__Eukaryota	D_1__SAR	D_2__Stramenopiles	D_3__Ochrophyta	D_5__Pinguiochrysidales	D_6__Pinguiochrysis	D_7__Pinguiochrysis pyriformis	0	0	0	0	0	1	0	0	0
D_0__Eukaryota	D_1__SAR	D_2__Stramenopiles	D_3__Ochrophyta	D_5__Pinguiochrysidales	D_6__Polypodochrysis	D_7__Polypodochrysis teissieri	0	0	0	0	0	0	1	0	0
D_0__Eukaryota	D_1__SAR	D_2__Stramenopiles	D_3__Ochrophyta	D_5__Synurales	D_6__Tessellaria	D_7__Tessellaria lapponica	0	0	0	0	0	1	0	0	0
D_0__Eukaryota	D_1__SAR	D_2__Stramenopiles	D_3__Ochrophyta	D_5__Tribonematales	D_6__Ophiocytium	D_7__Ophiocytium capitatum	0	0	0	1	0	0	0	0	0
D_0__Eukaryota	D_1__SAR	D_2__Stramenopiles	D_3__Ochrophyta	D_6__Bacillariophyceae	D_7__Amphora	D_8__Amphora sp. TF-2014	0	0	0	0	0	1	0	0	0
D_0__Eukaryota	D_1__SAR	D_2__Stramenopiles	D_3__Ochrophyta	D_6__Bacillariophyceae	D_7__Cymbella	D_8__Cymbella tumida	0	0	0	0	0	0	0	1	0
D_0__Eukaryota	D_1__SAR	D_2__Stramenopiles	D_3__Ochrophyta	D_6__Bacillariophyceae	D_7__Diatoma	D_8__Diatoma hyemalis	0	0	0	0	0	0	0	1	0
D_0__Eukaryota	D_1__SAR	D_2__Stramenopiles	D_3__Ochrophyta	D_6__Bacillariophyceae	D_7__Fistulifera	D_8__Mayamaea atomus	0	1	0	0	0	0	0	0	0
D_0__Eukaryota	D_1__SAR	D_2__Stramenopiles	D_3__Ochrophyta	D_6__Bacillariophyceae	D_7__Fistulifera	D_8__Mayamaea permitis	0	1	0	0	0	0	0	0	0
D_0__Eukaryota	D_1__SAR	D_2__Stramenopiles	D_3__Ochrophyta	D_6__Bacillariophyceae	D_7__Gyrosigma	D_8__uncultured eukaryote	0	0	0	0	0	1	0	0	0
D_0__Eukaryota	D_1__SAR	D_2__Stramenopiles	D_3__Ochrophyta	D_6__Bacillariophyceae	D_7__Nitzschia	D_8__Nitzschia frigida	0	0	0	0	1	0	0	0	0
D_0__Eukaryota	D_1__SAR	D_2__Stramenopiles	D_3__Ochrophyta	D_6__Bacillariophyceae	D_7__Sellaphora	Ambiguous_taxa	0	1	0	0	0	0	0	0	0
D_0__Eukaryota	D_1__SAR	D_2__Stramenopiles	D_3__Ochrophyta	D_6__Mediophyceae	D_7__Biddulphiopsis	D_8__Stictocyclus stictodiscus	0	0	0	0	1	0	0	0	0
D_0__Eukaryota	D_1__SAR	D_2__Stramenopiles	D_3__Ochrophyta	D_6__Mediophyceae	D_7__Eucampia	D_8__uncultured stramenopile	0	0	0	0	0	0	0	0	1
D_0__Eukaryota	D_1__SAR	D_2__Stramenopiles	D_3__Ochrophyta	D_6__Mediophyceae	D_7__Pleurosira	Ambiguous_taxa	0	0	0	0	0	0	1	0	0
D_0__Eukaryota	D_1__SAR	D_2__Stramenopiles	D_3__Ochrophyta	D_6__Mediophyceae	D_7__Thalassiosira	D_8__uncultured marine eukaryote	0	0	0	0	0	0	1	0	0
D_0__Eukaryota	D_1__SAR	D_2__Stramenopiles	D_3__Peronosporomycetes	Ambiguous_taxa	Ambiguous_taxa	Ambiguous_taxa	1	0	0	0	0	0	0	0	0
D_0__Eukaryota	D_1__SAR	D_2__Stramenopiles	D_3__Peronosporomycetes	D_4__Phytophthora	Ambiguous_taxa	Ambiguous_taxa	0	0	1	0	0	0	0	0	0
D_0__Eukaryota	D_1__SAR	D_2__Stramenopiles	D_3__Peronosporomycetes	D_4__uncultured	D_5__uncultured eukaryote	D_6__uncultured eukaryote	1	0	0	0	0	0	0	0	0
D_0__Eukaryota	D_1__SAR	D_2__Stramenopiles	D_3__Peronosporomycetes	D_4__uncultured	D_5__uncultured marine eukaryote	D_6__uncultured marine eukaryote	0	0	0	0	0	1	0	0	0
D_0__Eukaryota	D_1__SAR	D_2__Stramenopiles	D_3__Placididea	D_4__Placidia	D_5__Placidia cafeteriopsis	D_6__Placidia cafeteriopsis	0	0	1	0	0	0	0	0	0
D_0__Eukaryota	D_1__uncultured	D_2__uncultured marine eukaryote	D_3__uncultured marine eukaryote	D_4__uncultured marine eukaryote	D_5__uncultured marine eukaryote	D_6__uncultured marine eukaryote	0	0	0	0	0	0	1	0	0
